# Supplementary material for: Methylome Patterns of Cattle Adaptation to Heat Stress
Source: Front Genet. 2021 May 28;12:633132. doi: 10.3389/fgene.2021.633132 (PMC8194315; doi:10.3389/fgene.2021.633132)
Supplement: Supplementary Table 1 — Sequencing summary. [file Table_1.XLSX]

## Sheet: Supplementary Table S1
Sample name	Month	Experimental design	Total Number of reads	Paired End Reads	Mapped Paired End Reads	Mapping rate (%)	Bisulfite conversion rate (%)
Angus S1	February	Challenge period	13038059	12386156	5687750	43.6	99.25
	June	Recovery period	18028017	17306896	8067921	44.8	99.11
Angus S2	February	Challenge period	12229590	11740406	5580800	45.6	99.31
	June	Recovery period	13323125	12523737	6231235	46.8	99.16
Angus S3	February	Challenge period	15578796	14799856	6289953	40.4	99.22
	June	Recovery period	15461569	14688490	7161916	46.3	99.49
Angus S4	February	Challenge period	13628265	12946851	6392516	46.9	99.18
	June	Recovery period	19927563	19130460	9205316	46.2	99.15
Angus S5	February	Challenge period	13426827	12889753	6172235	46	99.33
	June	Recovery period	13439198	12901630	6232938	46.4	99.16
Nellore S1	February	Challenge period	10036690	9635222	4332984	43.2	99.12
	June	Recovery period	13519453	12978674	5581439	41.3	99.26
Nellore S2	February	Challenge period	14038878	13477322	6133085	43.7	99.32
	June	Recovery period	25158690	24026548	10922129	43.4	99.18
Nellore S3	February	Challenge period	13230054	12634701	5938767	44.9	99.24
	June	Recovery period	20994708	20175914	8894043	42.4	99.41
Nellore S4	February	Challenge period	13566661	13037561	5674934	41.8	99.38
	June	Recovery period	16930145	16269869	7599967	44.9	99.19
Nellore S5	February	Challenge period	9219229	8914994	3900934	42.3	99.27
	June	Recovery period	12576327	12136155	5925853	47.1	99.53
