# Supplementary material for: Methylome Patterns of Cattle Adaptation to Heat Stress
Source: Front Genet. 2021 May 28;12:633132. doi: 10.3389/fgene.2021.633132 (PMC8194315; doi:10.3389/fgene.2021.633132)
Supplement: Supplementary Table 2 — Differentially methylated regions and genes between challenge and recovery period in Angus and Nellore breeds (q value = 0.05). Sheet 1: shared regions between Angus and Nellore. Sheet 2: Angus unique regions. Sheet 3: Nellore unique regions. [file Table_2.XLSX]

## Sheet: Shared windows
					Angus		Nellore
Ensembl_id	Gene_name	Chromosome	Window_start	Window_end	q.value	Methylation.Diff (%) Challenge vs Recovery	q.value	Methylation.Diff (%) Challenge vs Recovery
		19	22821135	22822134	8.94452e-23	48.1772	3.18283e-15	-40.0468
ENSBTAG00000002368	TULP2	18	55484322	55485321	8.43719e-23	36.6847	0.00077131	11.1403
		6	113974905	113975904	9.16322e-07	35.6147	8.32574e-15	-40.7738
		18	11166151	11167150	7.2494e-10	34.3947	5.80019e-09	-34.6547
ENSBTAG00000015487	KDM4B	7	19114809	19115808	1.43946e-07	33.0187	6.04099e-10	-34.7818
		7	78452862	78453197	8.63547e-06	30.6949	2.88258e-05	25.9928
		5	95794081	95795080	6.02316e-07	29.8321	0.00511246	-11.4628
ENSBTAG00000011879	B4GALT2	3	102068722	102069721	1.98979e-25	29.5747	1.48763e-14	-19.3337
		6	3759841	3760840	3.10697e-05	28.9316	0.0227943	13.2213
ENSBTAG00000009006	PRR14L	17	70375491	70376490	1.53412e-07	28.7213	3.40113e-26	-47.7568
ENSBTAG00000017764	HDAC4	3	118413027	118414026	2.0889e-15	26.9161	5.67213e-07	-16.781
ENSBTAG00000019059	ATG16L2	15	52360566	52361565	3.66057e-06	26.825	0.00787387	-18.0558
		13	43360738	43360863	7.62757e-12	26.7663	0.00194895	-10.3856
ENSBTAG00000017542	PPARD	23	9374670	9374872	1.02948e-10	26.763	1.69977e-09	21.7567
ENSBTAG00000015651	ensembl	26	50913498	50913951	3.67066e-18	26.7544	4.78735e-15	-16.2896
		10	78062949	78063948	8.07371e-05	25.8576	0.0370085	12.0755
ENSBTAG00000007439	TENM4	29	17132022	17133021	7.34192e-05	25.1857	3.61717e-06	-30.7001
ENSBTAG00000008301	WNK2	8	84622434	84623433	1.66226e-15	25.1332	0.0381711	-11.6367
		5	39400155	39401154	0.000143652	24.8031	0.032251	15.6808
ENSBTAG00000002974	FMO2	16	38766437	38767436	1.0902e-07	24.7299	0.0202157	-11.4114
ENSBTAG00000009461	STYXL1	25	34244304	34245303	2.55127e-05	23.8898	0.0247967	10.1951
		16	49643781	49644780	1.70132e-06	23.738	4.9238e-05	-18.6424
ENSBTAG00000005514	TRIO	20	58822888	58823100	0.00255952	23.5603	0.0217292	-16.0508
		2	133436105	133437104	8.15917e-08	23.5211	0.001435	-13.5302
		11	73975190	73976189	0.0193894	23.159	0.0356728	-15.6858
ENSBTAG00000001794	ensembl	7	18608587	18609586	2.99482e-10	22.3817	5.50993e-08	16.9849
		23	50831287	50831317	3.61122e-11	22.3445	1.73418e-05	-13.3688
		3	118105108	118106107	5.15021e-06	22.2714	0.0130118	10.4969
		17	68347993	68348138	0.000885218	22.2348	1.02343e-07	-18.7576
ENSBTAG00000002788	RAB27B	24	54214431	54215430	0.00232927	22.1881	1.85715e-06	-23.3113
		1	97562606	97563605	5.76863e-09	21.6549	4.61018e-09	-15.3177
		26	50759228	50760227	4.54568e-09	21.2452	4.97324e-07	-14.5164
ENSBTAG00000006754	DBP	18	55276398	55277105	1.94532e-06	21.2404	7.66235e-12	26.4587
		19	36693445	36694444	1.38041e-09	21.2245	5.25722e-08	16.764
ENSBTAG00000011292	LZTR1	17	72327404	72327815	2.81491e-14	20.8858	7.69714e-08	14.0078
ENSBTAG00000007890	SEC14L5	25	4018082	4019081	0.00022284	20.8825	0.0019123	-10.7208
		7	45171214	45172213	0.0130974	20.7831	0.00540793	-12.3782
		1	144978206	144979205	1.80207e-05	20.3815	0.0209735	-11.7487
		9	21506077	21507076	4.01965e-15	20.2981	6.17176e-11	13.6148
		14	16327145	16328144	1.10333e-12	20.1452	7.39713e-07	12.2004
		12	19776345	19776475	3.23096e-05	19.7168	0.0252866	-13.0347
		1	75002655	75003654	4.13754e-10	19.4581	5.27393e-09	13.9729
		19	11476809	11477808	0.0181741	19.2661	0.0231361	-13.2091
		2	80307419	80308418	0.000232107	19.2488	0.000549551	-13.7995
		10	76854144	76855143	0.0199429	19.1115	1.47154e-10	-33.3498
ENSBTAG00000017764	HDAC4	3	118263505	118264504	0.00773531	18.9941	1.63551e-17	34.4198
ENSBTAG00000005800	GRIA1	7	64829710	64830709	0.0327437	18.9648	0.000148805	-22.755
ENSBTAG00000009169	XPR1	16	61818234	61819233	8.41241e-07	18.8905	5.27631e-21	38.0411
		17	17475148	17476147	1.91582e-10	18.787	2.29539e-05	10.1467
ENSBTAG00000011149	SIGIRR	29	50875065	50876064	0.00206804	18.6611	0.00034954	-18.6361
ENSBTAG00000013991	NR2E1	9	41940497	41941496	0.00719843	18.5537	7.31094e-07	-31.348
ENSBTAG00000007191	CCL5	19	14508671	14509670	4.56103e-10	18.5212	4.00237e-18	-16.9741
ENSBTAG00000016818	ensembl	2	122248618	122249617	6.16082e-18	18.5062	1.09181e-38	24.9562
		17	34172095	34173094	0.00032957	18.486	0.00290847	-12.7494
		21	69421875	69422739	1.27848e-13	18.3893	7.12122e-19	19.6513
		24	51256618	51257617	0.0297686	18.267	0.00166884	-11.8239
ENSBTAG00000015894	WWOX	18	5444219	5445218	0.0175941	18.1123	0.0345618	-11.2923
		25	35020828	35021827	0.0111663	17.9164	0.00507086	-18.404
		9	92649439	92650438	0.0311132	17.7903	0.0112851	13.963
		5	119093097	119093927	5.0278e-05	17.7266	0.0133107	-10.2953
		19	49557655	49558654	7.69528e-05	17.6953	0.00682883	10.1576
		25	3465876	3466875	0.00264629	17.5806	0.0150383	11.2137
ENSBTAG00000008794	ATF6B	23	27263069	27264068	9.52701e-06	17.4516	0.000217657	-21.5079
		4	114390751	114391750	6.24435e-06	17.4236	1.23814e-05	-19.8897
		13	41841110	41842109	0.00213572	17.3612	5.65177e-08	-19.8043
		23	44966406	44967405	4.38888e-07	17.1074	0.0130118	10.6548
		25	33265525	33266524	0.0103145	16.9897	0.0473131	11.3218
		25	35947638	35948637	0.00143252	16.9764	0.0253151	-15.8554
ENSBTAG00000021128	ADD1	6	115861019	115862018	0.0147807	16.9471	2.51524e-07	22.304
ENSBTAG00000021810	DDX23	5	30933829	30934828	6.45434e-14	16.7772	4.57242e-33	19.7053
ENSBTAG00000004554	CAPZB	2	133292114	133293113	9.29719e-05	16.7408	0.00179966	-10.7988
		15	80339033	80340032	0.0133235	16.4606	3.71028e-05	-22.5263
		1	139732624	139733623	0.0089815	16.2918	0.00877411	12.0304
ENSBTAG00000013187	DLG5	28	33616054	33617053	2.67125e-10	16.1356	6.33752e-07	-11.0376
ENSBTAG00000000848	SNRNP200	11	2399164	2400163	9.81406e-06	16.1111	5.80996e-08	-16.1364
ENSBTAG00000004742	RUNX1	1	147069211	147070210	0.00157427	15.8224	3.96998e-07	-16.1063
ENSBTAG00000032603	ensembl	12	69546044	69547043	0.048588	15.8068	0.000901222	-21.4826
ENSBTAG00000008452	IHH	2	107003398	107004397	0.000689458	15.4179	6.04433e-09	16.3288
		14	15215282	15216281	0.0203487	15.2814	0.0455983	10.6118
ENSBTAG00000021374	FARSA	7	12628154	12629153	0.00115197	15.2491	0.00156083	11.1854
ENSBTAG00000012186	DKKL1	18	55841781	55842780	0.00353701	15.2096	0.00254282	-10.3458
		23	48310324	48310880	0.00985474	15.1996	1.07722e-05	-17.841
ENSBTAG00000018105	ACVR2B	22	11830678	11831677	0.00722425	15.1449	4.15102e-14	-20.2334
		15	24560172	24561171	3.82472e-06	15.0783	1.29421e-05	-11.4548
ENSBTAG00000005176	GDNF	20	36639342	36640341	5.79426e-07	15.0403	4.18244e-09	-12.5247
ENSBTAG00000007825	MARK2	29	42246280	42247279	0.0293881	-15.0855	6.34289e-09	-28.6632
ENSBTAG00000034680	FAM131C	2	136031915	136032914	0.045006	-15.1407	0.00882735	10.7162
ENSBTAG00000004014	FBLN2	22	58337025	58337965	0.0247146	-15.1422	0.00158137	-13.0269
		20	22508207	22509206	0.00853844	-15.3096	0.000594307	-10.3226
		15	74741629	74742079	0.0417541	-15.3795	0.00155201	14.8197
		13	58103835	58104834	0.0250891	-15.4156	0.0193295	-11.4386
ENSBTAG00000009174	HSD17B14	18	55426472	55427471	3.15816e-05	-15.5982	2.91884e-09	-14.7232
		8	7573632	7574631	1.97674e-06	-15.7502	2.62751e-10	-15.0226
ENSBTAG00000013560	RABIF	16	79916428	79917427	0.00086585	-15.7741	7.37378e-05	10.7029
ENSBTAG00000001736	UBN1	25	3924068	3925067	0.00182952	-15.8414	1.00258e-19	-35.3999
		21	27727548	27728547	0.0128501	-15.8425	6.13825e-06	-16.3119
ENSBTAG00000007370	EIF2AK1	25	38047201	38048200	2.18573e-05	-15.915	3.37698e-06	-12.4335
ENSBTAG00000004620	ZNF133	13	38417257	38418256	1.80081e-05	-16.0095	1.38429e-07	-16.4793
		24	1394356	1395355	0.020312	-16.0599	1.41029e-05	-23.0457
ENSBTAG00000011115	CH25H	26	10940115	10941114	0.000887359	-16.161	1.76218e-05	-12.9427
		3	117327128	117328127	0.019771	-16.1789	7.36085e-07	-23.0924
ENSBTAG00000019986	CSNK1D	19	50624345	50625344	3.21567e-06	-16.3669	7.96535e-05	-11.8188
		7	38037166	38038165	0.00470765	-16.4007	0.000777977	-12.8219
		2	122156877	122157876	0.00349714	-16.4253	0.00727852	-10.9612
		18	1292492	1293491	0.00298318	-16.8491	0.0052553	-11.4235
		1	7306931	7307930	0.0406868	-16.899	0.000351154	-20.5351
ENSBTAG00000012584	GJB3	3	110901146	110902145	0.00011483	-16.903	4.19523e-07	-13.2824
ENSBTAG00000016324	FBXL13	4	44286247	44287246	0.00994301	-17.0064	5.93252e-08	-23.3353
		27	43880429	43881428	0.0301205	-17.046	0.0341556	-11.9577
ENSBTAG00000020459	TIMELESS	5	56953680	56954679	0.0276532	-17.0529	9.76356e-12	-39.9903
		4	11839947	11840946	0.0454863	-17.1706	0.00168401	19.0069
		2	129222433	129223432	1.36914e-08	-17.4364	9.42508e-53	-28.9773
ENSBTAG00000018562	TMEM159	25	18976780	18977779	0.00250761	-17.6295	0.0271452	11.1599
ENSBTAG00000046545	MEF2D	3	14357147	14358146	0.000105391	-17.7166	0.00163285	-11.6732
ENSBTAG00000017181	MACROD1	29	42382055	42382704	0.000578827	-17.7252	1.01851e-10	-28.0072
ENSBTAG00000021630	MTFMT	10	11960615	11961557	5.95726e-05	-17.8797	4.98676e-16	23.3623
ENSBTAG00000004003	F9	X	22981785	22982784	6.85185e-05	-17.9231	0.0164746	-14.0528
ENSBTAG00000010660	CACNA1C	5	108920211	108921210	0.000415839	-17.9704	0.000149795	-13.5245
ENSBTAG00000006116	SUGP1	7	3969030	3970029	0.012939	-18.0816	0.0316141	-14.9755
		9	92111713	92112712	0.0200602	-18.1296	0.00028133	17.5714
ENSBTAG00000019964	GAS6	12	86829824	86830823	0.0237648	-18.2326	8.58676e-09	-31.1766
		17	70111362	70112361	0.0133746	-18.3319	0.0468802	-13.7503
		17	5232751	5233750	0.000410013	-18.4733	0.00102554	10.8527
ENSBTAG00000029927	bta-mir-10b	2	20762138	20763137	6.21995e-05	-18.5818	0.00024074	-17.0599
		X	138639912	138640911	2.44463e-05	-18.7142	0.0163016	-10.4538
ENSBTAG00000000211	ensembl	X	133166887	133167886	0.00509461	-18.7374	0.00894986	-22.4743
		25	916348	917347	0.011832	-18.7481	1.75936e-09	-40.5548
		2	107290924	107291923	0.00115924	-18.7688	0.00539838	-10.7697
		9	42299852	42300851	5.16361e-05	-18.9243	0.00155297	13.4959
ENSBTAG00000019237	ensembl	23	47497029	47498028	0.0181924	-19.0045	3.58618e-05	-18.6218
		29	49078045	49079044	0.000178863	-19.1043	6.68289e-08	21.662
		10	5197907	5198906	2.29942e-05	-19.3836	0.000554137	16.7065
ENSBTAG00000002788	RAB27B	24	54213431	54214430	0.00376902	-19.4319	0.0491914	11.0433
		7	15048268	15049267	8.96999e-07	-19.485	0.000110534	11.5537
ENSBTAG00000012562	RNF26	15	29916056	29917055	3.45024e-07	-19.6917	1.31386e-05	-12.0708
ENSBTAG00000020221	WNT5A	22	45556533	45557532	0.000119298	-19.8229	3.13257e-08	22.5684
ENSBTAG00000015559	ERI3	3	101764894	101765893	0.00493649	-20.0907	0.00128712	-15.0537
ENSBTAG00000000815	EPHA2	2	135956681	135957680	0.0197819	-20.1261	1.76218e-05	-22.4772
		10	110542243	110543242	0.00441403	-20.1772	1.78829e-13	-45.9341
ENSBTAG00000014178	RALGAPA2	13	40155677	40156676	0.0182681	-20.4138	0.00121089	19.7783
ENSBTAG00000021956	ISCA2	10	85784318	85785317	1.02153e-05	-20.4348	2.42955e-05	-14.1975
		16	80468463	80469462	0.000354462	-20.482	0.00108334	-15.4086
ENSBTAG00000016958	PHF19	8	110242215	110243214	7.8533e-05	-20.4961	6.65651e-07	19.1765
ENSBTAG00000004023	KIAA1324L	4	33578001	33579000	2.48826e-06	-20.5271	9.32392e-08	-12.3508
ENSBTAG00000009291	CFAP61	13	39801020	39802019	0.000365983	-20.565	1.67326e-05	-17.7056
ENSBTAG00000010943	ensembl	23	50446814	50447813	1.89423e-08	-20.9517	2.97345e-07	-13.3866
		25	860166	861165	0.00575976	-21.1944	0.000539861	-21.4966
		22	49964002	49965001	7.7869e-05	-21.303	5.02042e-12	-23.4773
		7	68956782	68957781	1.04929e-05	-21.3934	0.0186713	-10.8205
ENSBTAG00000007904	KRT72	5	27289736	27290735	0.00077019	-21.4805	1.03163e-27	-41.5871
		16	2914621	2915620	0.000125744	-21.6502	1.76482e-05	-20.9823
		11	106089053	106090052	4.34748e-11	-21.6828	1.28754e-07	11.7271
		14	21234226	21235225	3.34024e-06	-21.7832	0.000193373	10.8527
		9	75214882	75215881	9.29719e-05	-22.3595	0.0177268	-13.013
ENSBTAG00000038992	STK11IP	2	107528969	107529968	0.00460233	-22.5514	0.0179357	-14.4402
ENSBTAG00000002921	RMDN3	10	36302257	36303256	1.57856e-06	-22.6206	0.00949213	-10.031
		25	22191043	22191391	0.000215366	-22.6407	1.68893e-05	-26.1664
ENSBTAG00000046142	ensembl	25	41959907	41960906	0.000870936	-22.7841	3.25051e-12	-33.1307
ENSBTAG00000015894	WWOX	18	5487216	5488215	0.00021594	-22.8168	6.51779e-05	16.3925
ENSBTAG00000019891	MRPL40	17	72694308	72695307	7.80922e-13	-22.8197	2.95603e-11	-16.5772
		22	53250041	53251040	0.000101913	-23.2424	7.74983e-10	29.2561
ENSBTAG00000030189	EFCAB6	5	114498562	114499561	2.33258e-07	-23.5846	9.43974e-07	-17.7817
ENSBTAG00000002211	MAPK8IP3	25	1306062	1307061	0.000122283	-23.677	5.27393e-09	21.4876
		13	58367764	58368763	0.00111415	-23.9156	0.0366413	-15.4526
ENSBTAG00000017894	CAD	11	72392865	72393864	4.71308e-05	-23.964	0.000343753	-17.2919
ENSBTAG00000011659	PIGZ	1	71416578	71417577	0.00383057	-24.135	0.0192919	-18.2836
		8	111461269	111462268	0.00086585	-24.8624	2.44318e-11	-38.4073
ENSBTAG00000008468	AGAP3	4	113672856	113673855	1.26313e-05	-25.2289	0.00921005	-11.3616
ENSBTAG00000014064	FGFR2	26	41548082	41549081	3.01974e-07	-25.3125	0.00287198	-13.6893
		16	1841956	1842029	5.08553e-05	-25.3829	0.00643876	15.472
		27	3294408	3295407	1.47504e-06	-25.5128	0.000236349	-17.6859
		2	71243461	71244460	8.27588e-06	-25.7547	0.0046271	19.2502
		19	61857483	61858482	8.81057e-06	-26.4715	1.14778e-08	-31.2703
ENSBTAG00000011454	FKBP10	19	42010022	42011021	1.01229e-05	-26.7391	1.55744e-07	-27.2753
		17	4134878	4135421	2.80162e-08	-26.9155	0.018269	-11.3045
		12	30947708	30948707	1.70132e-06	-27.0163	1.87872e-08	-26.6174
		10	78061949	78062948	0.0119322	-27.0588	0.0101993	-20.6293
ENSBTAG00000002697	KCTD10	17	63703879	63704878	0.000844084	-27.4641	0.000967508	-21.7723
ENSBTAG00000014314	HPS1	26	19498903	19499153	1.90089e-08	-27.7677	0.000200319	16.1308
ENSBTAG00000005711	ensembl	6	115077017	115077097	5.02514e-07	-28.3794	3.27546e-08	24.3217
ENSBTAG00000010737	ensembl	16	50997115	50998114	1.508e-13	-28.4928	3.19617e-11	-23.498
		25	32702588	32703577	7.60471e-05	-28.6942	1.04916e-07	28.0357
		5	105917847	105918846	4.96224e-07	-28.8284	1.02543e-10	-28.7554
		5	109010489	109011488	7.2959e-08	-28.9142	0.000156911	-20.8845
ENSBTAG00000010324	GTPBP1	5	110354432	110354893	4.1465e-07	-29.0599	0.000405929	-15.9833
ENSBTAG00000001354	INPP5E	11	103882690	103883188	1.06023e-08	-29.1193	0.0106839	-15.816
		26	50591001	50592000	8.30964e-13	-29.1576	3.0079e-09	-20.7828
ENSBTAG00000047625	ensembl	7	62774013	62775012	7.99062e-07	-29.231	1.07295e-10	-32.9951
		4	68864448	68865447	4.1065e-05	-29.3919	8.23098e-13	-38.9582
		10	102118321	102119320	1.56771e-07	-31.7942	1.34589e-05	-19.9537
		22	56124067	56125066	2.01341e-11	-32.2727	1.75414e-10	-35.7093
ENSBTAG00000032763	RANBP10	18	35322062	35323061	1.31993e-06	-32.7558	0.000129724	-22.1928
		25	14341419	14342418	4.93388e-06	-33.2249	0.0397862	-14.8135
		2	134890796	134891795	5.98575e-11	-33.4946	1.41357e-09	-29.8042
ENSBTAG00000004150	NRG1	27	28553625	28554624	1.20195e-05	-34.5985	4.04957e-13	43.0389
ENSBTAG00000021941	ensembl	4	116847358	116848357	3.90733e-07	-34.8438	1.19485e-12	-39.8822
		29	36329198	36330197	6.34238e-25	-34.9491	2.56254e-08	-19.8304
		21	56938692	56939691	4.0225e-06	-35.299	8.37481e-19	44.9119
		29	45672352	45673351	4.43306e-11	-36.9415	1.13335e-31	-49.7537
		25	3466876	3467875	7.08801e-13	-37.9113	0.0295938	13.451
ENSBTAG00000006212	GTF2IRD1	25	32954832	32955831	4.38382e-13	-38.7489	1.00988e-16	-37.4914
ENSBTAG00000045498	SULT2B1	18	55236680	55237519	8.34403e-15	-39.4993	0.000100777	18.3076
		26	15081431	15082409	8.82765e-15	-40.5466	4.88402e-19	-35.2332
		16	75133497	75134496	1.49852e-07	-40.6014	1.50879e-05	-34.0225
ENSBTAG00000013632	GRM4	23	8242724	8243723	5.06805e-30	-41.2849	0.00235641	11.3009
		21	29258224	29259223	1.62379e-25	-42.5615	2.24693e-07	-21.808
ENSBTAG00000002479	PANK4	16	50350025	50351024	3.44327e-10	-45.3524	0.000381656	-29.4086
ENSBTAG00000000534	PNOC	8	10390501	10391500	5.26529e-16	-47.8355	1.68774e-07	-33.7883
ENSBTAG00000008074	C1QTNF6	5	75617836	75618835	5.08697e-11	-48.6719	0.000408008	-26.5403
		26	49008019	49009018	2.87925e-24	-48.9944	4.97461e-38	-69.5068
ENSBTAG00000009835	CACNA1G	19	36129066	36130065	1.69302e-16	-52.5	2.26767e-16	-45.9777
ENSBTAG00000015894	WWOX	18	5262808	5263807	1.4166e-15	-54.0872	3.15606e-07	-19.5832
ENSBTAG00000012719	UBTD1	26	18744033	18745032	8.002e-19	-56.5087	0.000625851	21.9587
		29	46813818	46814817	2.89979e-19	-62.2864	3.19591e-08	-28.3582

## Sheet: Angus windows
					Angus
Ensembl_id	Gene_name	Chromosome	Window_start	Window_end	q.value	Methylation.Diff (%) Challenge vs Recovery
		29	33211516	33212515	6.00723e-32	59.8083
ENSBTAG00000012291	TBC1D22A	5	117060484	117061483	4.36592e-24	56.3605
		28	44915823	44916822	5.92046e-28	53.2676
ENSBTAG00000010402	MYH9	5	74722381	74723380	1.56437e-19	50.6591
ENSBTAG00000047767	ensembl	25	36122001	36123000	4.33147e-64	46.0833
ENSBTAG00000015955	ERGIC1	20	4638194	4639193	2.46025e-25	44.6894
ENSBTAG00000000382	MED27	11	102103967	102104966	8.27359e-11	41.3711
		9	84428734	84429733	8.72627e-10	36.1945
ENSBTAG00000040555	FBXL19	25	27066711	27067710	5.05934e-11	34.746
ENSBTAG00000035827	ATG7	22	55548667	55549666	3.11644e-25	32.8227
ENSBTAG00000010579	ACADL	2	98028302	98029301	0.000204958	32.1831
		6	13321988	13322987	7.79563e-06	31.2292
		24	37239351	37240350	5.78258e-09	31.1597
ENSBTAG00000005644	GALNT9	17	44920788	44921787	9.92098e-05	30.7914
		29	30344491	30344867	4.98466e-07	30.757
		11	92413266	92414265	5.37943e-09	30.4963
ENSBTAG00000002345	SETD1A	25	27102696	27103695	0.000251937	30.2944
ENSBTAG00000003124	MFSD14B	8	348772	349771	2.52379e-07	30.0889
ENSBTAG00000015848	PHKA1	X	83176001	83177000	1.48983e-12	30.0269
ENSBTAG00000018097	PARN	25	13422569	13423568	2.82566e-09	29.3961
		2	88152372	88153371	2.12622e-06	29.0928
ENSBTAG00000011640	PLPP3	3	89694340	89695339	0.00128585	28.8995
		11	7533083	7534082	0.000552125	28.7235
		21	60947545	60948544	2.49587e-05	28.7006
		10	18378520	18379519	7.75974e-07	28.2702
ENSBTAG00000021978	PARVB	5	114824463	114825462	3.86558e-05	28.0392
ENSBTAG00000004023	KIAA1324L	4	33514485	33515484	0.000887359	27.9739
		20	11569648	11570647	0.00475453	27.8808
ENSBTAG00000016197	PHLDB1	15	29287106	29288105	5.11863e-07	27.8748
ENSBTAG00000008944	CRB1	16	76382189	76383009	2.45436e-05	27.8377
		19	61853773	61854482	7.42466e-08	27.8355
ENSBTAG00000002845	CDH10	20	48990477	48991476	9.54045e-05	27.3252
ENSBTAG00000000804	MOB3B	8	16823426	16824425	0.00251749	27.3064
ENSBTAG00000015894	WWOX	18	5586215	5587214	0.00196322	27.095
		4	42603818	42604817	0.00509704	27.0721
ENSBTAG00000000267	SMG6	19	23107462	23108461	1.84358e-05	27.0478
ENSBTAG00000010379	CRTC1	7	4463423	4463818	7.6555e-08	26.8928
		10	76784041	76785040	3.23096e-05	26.8875
		8	104792767	104793766	0.000775982	26.8632
ENSBTAG00000016758	MLH1	22	10477004	10478003	0.000158396	26.8381
		11	74324107	74325106	0.000886282	26.7557
		27	6322658	6322694	3.05283e-07	26.3819
ENSBTAG00000008186	UBXN6	7	19663636	19664635	4.63081e-12	26.2465
ENSBTAG00000023028	WDFY4	28	43251673	43252672	0.000602266	25.8339
		16	25865802	25866801	0.00846763	25.6914
		16	7594001	7595000	0.000186475	25.6268
		3	36987928	36988927	0.00459921	25.4122
		24	37949874	37950873	0.00315102	25.228
		26	8397063	8398062	2.27568e-05	25.1879
ENSBTAG00000002354	ensembl	10	4413789	4414788	0.0209188	25.1351
		X	132002480	132003479	0.0132098	25.0309
		25	40721684	40721716	4.67296e-08	24.7541
		1	69666768	69667767	7.91857e-08	24.7154
		10	5471582	5472581	0.00140769	24.605
ENSBTAG00000027204	ensembl	4	106070035	106071034	9.92098e-05	24.5507
		26	20022693	20023692	0.0360198	24.5192
ENSBTAG00000009371	CCDC36	22	50813445	50814444	0.0245439	24.4608
ENSBTAG00000021913	MMD2	25	39125057	39126056	5.06984e-09	24.4427
		14	7890124	7891123	1.71884e-07	24.1669
ENSBTAG00000005946	USP13	1	87432204	87433203	0.000986419	24.1199
		10	26571205	26571289	0.00201681	23.7918
ENSBTAG00000046470	ONECUT1	10	57620369	57621368	1.62065e-06	23.7574
ENSBTAG00000017082	POR	25	34182173	34183172	4.68177e-10	23.4758
		27	14678699	14679698	0.000318198	23.3843
ENSBTAG00000035174	THOC3	10	5196907	5197906	0.00010992	23.2018
		13	10727741	10728740	0.00831594	23.1881
ENSBTAG00000001037	MAP4K2	29	43031584	43032583	1.72956e-09	23.0905
ENSBTAG00000018644	PDZRN3	22	28176922	28177921	3.35211e-05	23.0808
ENSBTAG00000017063	EPB41L4B	8	98747861	98748860	0.0316092	22.9728
		29	8555023	8556022	1.08474e-06	22.9141
		21	7845901	7846900	0.00527687	22.8116
		28	19811725	19812724	2.19533e-09	22.802
		7	15621001	15622000	5.47115e-05	22.7954
ENSBTAG00000012738	ZNF827	17	12436244	12436271	9.1658e-08	22.7516
ENSBTAG00000007694	ensembl	9	102437646	102438645	2.25519e-17	22.6483
ENSBTAG00000033983	MAP2K1	10	13335601	13336600	0.0066182	22.6224
ENSBTAG00000009327	SEPT14	25	27583132	27584131	0.00139424	22.5153
		7	70986744	70987743	0.0168294	22.4583
ENSBTAG00000020062	TMC4	18	63235553	63236552	1.43607e-12	22.4335
ENSBTAG00000020762	HUNK	1	3502394	3503393	1.58018e-06	22.4225
		6	15204745	15205744	0.00577241	22.3195
ENSBTAG00000020566	BCR	17	71710044	71711043	2.60345e-24	22.2513
ENSBTAG00000017165	MATN2	14	66326313	66327312	0.0196645	22.1725
		16	77370816	77371172	0.000666396	22.1692
		19	52050853	52051852	0.0129974	22.1437
ENSBTAG00000032782	INSC	15	37477139	37478138	0.00220799	22.1102
		X	89835137	89836136	2.48537e-12	22.0917
ENSBTAG00000001564	PDE4DIP	3	22915524	22915791	1.40599e-05	21.7611
ENSBTAG00000011106	PACRG	9	98677140	98678139	4.20457e-11	21.7007
ENSBTAG00000006392	TTC7B	10	102150316	102151315	2.46387e-17	21.6446
		5	111474970	111475969	4.66918e-08	21.545
ENSBTAG00000020402	TDRD9	21	68493801	68494800	0.00248972	21.522
		2	127906772	127907771	5.53512e-07	21.4374
		13	54708275	54708839	1.09865e-08	21.4312
		18	40493502	40494501	4.66988e-07	21.3579
ENSBTAG00000000296	IMPDH1	4	92584124	92585123	0.0279658	21.3465
ENSBTAG00000007128	ATP13A1	7	3683090	3684089	0.0167639	21.2364
ENSBTAG00000001510	CDK17	5	60583197	60584196	1.28453e-06	21.2108
		25	36189654	36190653	2.22954e-12	21.1703
		3	18798916	18799915	0.0237235	21.163
		16	50095516	50096515	9.33536e-05	21.1142
		4	116762340	116763339	0.000523838	21.0939
ENSBTAG00000004203	ensembl	17	53143724	53144723	1.46702e-06	20.9978
ENSBTAG00000018248	MGLL	22	59781318	59782317	2.23493e-10	20.9276
		10	91823166	91824165	0.00452135	20.8303
ENSBTAG00000042515	U6	7	95160217	95161216	0.00107911	20.8188
ENSBTAG00000010662	LIMK2	17	70039347	70040346	1.28406e-11	20.7939
		24	59903415	59904414	0.0327846	20.7329
		11	92536264	92537263	0.000555565	20.7117
ENSBTAG00000000517	ANKRD29	24	33017606	33018605	2.26362e-07	20.6607
ENSBTAG00000013955	TRAPPC9	14	3385114	3386113	7.93898e-15	20.6064
ENSBTAG00000008063	PPARA	5	116442541	116443540	3.06678e-06	20.5737
ENSBTAG00000002049	HADH	6	17225400	17226399	0.000697838	20.5439
		12	60218187	60219186	0.0264928	20.5216
ENSBTAG00000019107	GAS7	19	29133080	29133647	0.0400694	20.5029
		7	27347564	27348563	0.00269242	20.4847
		9	99575219	99576218	0.0404671	20.4796
		29	43105110	43106109	5.31587e-14	20.4637
ENSBTAG00000017015	TEKT5	25	9366215	9367214	0.0408799	20.3943
ENSBTAG00000014046	BPI	13	67200498	67201026	1.86598e-08	20.335
		25	35108177	35109176	2.63528e-05	20.3341
		11	5087824	5088338	0.000946597	20.3047
ENSBTAG00000045828	PTBP1	7	43375242	43376241	0.0257452	20.2659
ENSBTAG00000002408	FHAD1	16	52174773	52175772	0.00117123	20.2436
		12	26947409	26948408	0.000102506	20.2399
ENSBTAG00000000332	ERF	18	51023643	51024642	2.49456e-06	20.1971
ENSBTAG00000015249	B4GALT1	8	74882856	74883855	0.0128954	20.0653
ENSBTAG00000020080	MYBPC2	18	56601938	56602937	6.1037e-05	19.9716
		9	35212713	35213712	0.0217189	19.9711
		4	17722516	17723515	0.0297608	19.9417
		5	55953007	55954006	0.00158194	19.9041
		14	602755	603754	5.56668e-07	19.856
ENSBTAG00000009271	PNMA1	10	85122445	85123444	2.6386e-07	19.8491
ENSBTAG00000019072	PSD4	11	46888001	46889000	3.0697e-06	19.8034
		19	51418959	51419958	3.55296e-07	19.802
ENSBTAG00000003710	XPO4	12	35758539	35759538	1.36804e-07	19.7942
		6	89980174	89981173	1.62595e-08	19.7817
ENSBTAG00000037899	DLK1	21	65634384	65635383	0.000637881	19.7714
ENSBTAG00000026851	FMNL2	2	43853859	43854858	0.0153962	19.7449
		20	5315036	5316035	8.06654e-06	19.7239
ENSBTAG00000004781	POLR3B	5	69736382	69737381	0.0263546	19.7223
ENSBTAG00000020956	MPPED2	15	61315581	61316580	0.0299774	19.7158
ENSBTAG00000008570	ensembl	7	61768041	61769040	0.0480355	19.7016
		22	37008761	37009760	0.000179447	19.6952
		21	65139039	65140038	5.33902e-07	19.6796
		1	82587175	82588174	1.32066e-08	19.6582
		12	85209996	85210995	1.80386e-16	19.6534
		22	59301088	59301156	5.25862e-08	19.5941
		5	23190635	23191634	1.77758e-08	19.5535
		8	54147396	54148395	0.000166702	19.5497
ENSBTAG00000014269	SCARB1	17	51009657	51010656	2.12629e-05	19.5455
		14	12595878	12596877	8.11705e-06	19.5391
ENSBTAG00000019866	NRP1	13	19659466	19660465	0.00378036	19.5278
		14	32908400	32908952	0.00365653	19.5089
ENSBTAG00000019011	PGM1	3	81945207	81946206	7.7869e-05	19.5087
ENSBTAG00000004277	EVC2	6	103595075	103596074	0.0326241	19.4558
		10	102055355	102056354	0.00759462	19.452
ENSBTAG00000022991	NBEA	12	25843552	25844551	0.0276282	19.4309
		11	92535264	92536263	3.36229e-08	19.4216
		16	79074235	79074752	1.36063e-10	19.3892
		17	71555210	71556209	0.013632	19.3776
		16	60312297	60313160	1.77537e-19	19.3455
		3	59300660	59301659	0.00176446	19.3222
		8	44737380	44738379	0.00313303	19.3087
		22	17572722	17573721	3.90746e-08	19.2932
ENSBTAG00000005711	ensembl	6	115416504	115417503	2.29181e-08	19.283
ENSBTAG00000011726	CRYL1	12	35983918	35984917	0.0272131	19.2786
ENSBTAG00000012394	CCDC85A	11	38966444	38967443	0.00026054	19.2674
ENSBTAG00000020560	CLPTM1	18	52685241	52686240	0.000109567	19.1975
		27	24904208	24905207	0.00422017	19.1693
		11	877628	878627	0.00508231	19.1641
		1	111481483	111482482	2.37759e-06	19.1455
		1	154868649	154869648	0.00367645	19.0855
		29	14564050	14565049	0.0171764	19.0744
		23	52343526	52343774	0.0018553	19.062
		29	45459721	45460115	1.63588e-05	19.0521
		10	80399079	80400078	4.95494e-05	19.0401
ENSBTAG00000007210	RBFOX1	25	6615873	6616872	0.042414	19.0201
		13	80646959	80647628	6.90885e-05	18.979
		13	43886023	43887022	7.67931e-06	18.9724
		29	48615669	48616668	2.40462e-11	18.9631
ENSBTAG00000000527	ZFAND3	23	12020912	12021911	0.0010858	18.9619
		12	53559783	53560782	0.0413638	18.959
		18	6496148	6496396	0.00333756	18.9436
ENSBTAG00000016401	OPTN	13	27815036	27816035	2.36832e-06	18.9115
		11	5730126	5731125	0.000101913	18.8884
ENSBTAG00000045699	CTNNA3	28	22911880	22912879	0.0347094	18.8821
		26	48087917	48088916	2.3505e-05	18.8621
ENSBTAG00000045887	DMTN	8	69380254	69381253	0.00737818	18.8502
ENSBTAG00000015955	ERGIC1	20	4693043	4694042	1.92154e-05	18.8428
		13	16611446	16612445	0.000494487	18.8247
		9	68600619	68601618	0.00129858	18.7468
		24	41312668	41313667	0.000110644	18.7019
		16	79361072	79362071	0.00127138	18.6694
ENSBTAG00000004518	GRHL2	14	62778542	62779541	0.0390441	18.6397
ENSBTAG00000007462	ASTE1	1	138846858	138847857	0.0393684	18.6391
ENSBTAG00000000219	GRIN2B	5	96129109	96130108	0.000385912	18.6292
ENSBTAG00000001349	KIF1C	19	26393226	26394225	0.0211536	18.6268
ENSBTAG00000004582	COL20A1	13	54268947	54269946	0.0224658	18.6103
		19	25569212	25569612	0.00360287	18.5568
		24	2498331	2499330	3.80018e-06	18.5535
ENSBTAG00000019350	SLC25A21	21	47236117	47237116	4.9826e-06	18.5481
ENSBTAG00000021686	MELK	8	60826866	60827865	0.0337617	18.4552
		12	35359831	35360830	7.19316e-06	18.4362
ENSBTAG00000004607	GSG1L	25	25354257	25355256	0.000224652	18.4246
ENSBTAG00000004822	SOX10	5	109768002	109769001	1.8901e-05	18.3976
ENSBTAG00000000746	KAT2B	1	157306901	157307900	4.45266e-06	18.3768
		3	116069980	116070979	2.61472e-05	18.3444
		5	113208625	113209407	1.91761e-08	18.2947
ENSBTAG00000006933	PPP1R10	23	28385389	28386388	3.16692e-05	18.2861
		25	41910337	41911336	9.62975e-05	18.2832
		14	72265727	72266726	0.0114091	18.272
ENSBTAG00000012126	PNPLA7	11	106493496	106494495	0.00241696	18.2551
		24	54499722	54500721	0.00836305	18.2003
		16	49944746	49945179	4.96196e-08	18.191
		8	7296163	7296356	0.000227851	18.1783
		10	13504332	13504397	4.62769e-07	18.1701
		18	13989195	13990194	0.00218949	18.1247
ENSBTAG00000013491	EML1	21	64768552	64769409	1.66913e-16	18.1227
		10	100957916	100958915	7.73614e-07	18.0842
ENSBTAG00000013555	ACVR1B	5	27896025	27897024	1.55368e-08	18.0836
ENSBTAG00000008938	SRC	13	66329867	66330866	0.000670586	18.0435
		23	45678748	45679747	0.000181185	18.028
ENSBTAG00000045699	CTNNA3	28	23912669	23913668	0.0105965	18.0197
ENSBTAG00000012157	CCDC158	6	91309529	91310528	1.12192e-10	17.9755
ENSBTAG00000006848	DHX34	18	54346646	54346913	0.012856	17.9671
		14	62886844	62887843	0.00186371	17.96
ENSBTAG00000011532	MLLT6	19	39315626	39316625	0.000119973	17.9472
		15	75740287	75741286	0.000853216	17.9428
ENSBTAG00000018603	RGMA	21	14001878	14002461	6.01769e-08	17.935
		18	64139946	64140945	0.0227607	17.9275
ENSBTAG00000006563	KLHL40	22	14817719	14818718	6.88963e-09	17.9212
		7	43298617	43299288	0.00352709	17.8469
ENSBTAG00000021444	TWIST2	3	118093274	118094273	0.00293963	17.8189
ENSBTAG00000012489	TMEM266	21	31396449	31397448	2.11217e-14	17.8124
ENSBTAG00000000005	GRK3	17	65488291	65489290	1.87801e-06	17.7652
		23	27500884	27501883	0.00742629	17.7561
ENSBTAG00000018635	ATP1A3	18	51261358	51262357	0.00183814	17.7504
ENSBTAG00000019988	GNA15	7	20665123	20666122	7.03983e-05	17.7501
ENSBTAG00000002693	KANSL2	5	31098854	31099853	0.000881985	17.7372
		27	13845891	13846890	5.56394e-14	17.7329
ENSBTAG00000012039	PHACTR1	23	43557942	43558941	0.0113755	17.6829
		21	33143981	33144980	2.18573e-05	17.679
ENSBTAG00000032485	LHFPL1	X	61113363	61114362	3.16692e-05	17.6594
		28	28017542	28018541	7.45755e-08	17.6408
		6	113253942	113254941	0.0265829	17.6376
		18	4893319	4894318	7.41907e-05	17.5885
ENSBTAG00000016750	PTBP3	8	101643775	101644774	0.0305417	17.5687
		4	111956005	111957004	0.000104606	17.566
		19	37874882	37875881	2.23275e-12	17.5541
ENSBTAG00000004178	ACOX2	22	42855104	42856103	0.00787027	17.5233
ENSBTAG00000037400	TNRC18	25	38891204	38892203	0.000367654	17.5168
		11	97351313	97352312	1.86886e-06	17.4611
		2	118482263	118483262	0.000172722	17.4372
		20	70828966	70829965	0.0148838	17.41
		1	153869761	153870760	0.000122091	17.3945
ENSBTAG00000015651	ensembl	26	50914606	50915157	0.000498023	17.3773
		11	25217982	25218981	2.75335e-05	17.3704
		22	44250452	44251451	0.000697838	17.3641
ENSBTAG00000013362	DNM2	7	15244489	15245488	2.02029e-11	17.3486
		10	72854170	72855169	0.0095834	17.3394
ENSBTAG00000010666	KHNYN	10	20737303	20738302	2.0703e-05	17.3127
		11	85331385	85332384	0.0104941	17.2887
		23	40401630	40402629	0.0479774	17.2869
		10	84552632	84553631	0.00511389	17.2746
		9	102269965	102270964	0.000396206	17.2553
		11	106583842	106584841	7.45152e-08	17.2359
ENSBTAG00000040569	NLRX1	15	29751232	29752231	0.0126554	17.2341
		X	64208001	64209000	0.019906	17.2313
		18	53890973	53891972	1.16461e-08	17.2005
ENSBTAG00000003588	ZFAND1	14	80871461	80872460	0.0245425	17.1983
ENSBTAG00000013526	EFTUD2	19	44593999	44594998	0.000575895	17.186
		12	22399472	22400471	0.00625117	17.1817
ENSBTAG00000037383	ensembl	21	16362994	16363993	0.000160934	17.1626
		21	22294420	22295419	2.07915e-05	17.0832
		2	134241813	134242812	2.5881e-11	17.0483
		4	5493481	5493664	0.0322668	17.0407
		1	1238484	1239483	0.000832706	17.0184
		12	84299957	84300956	0.00294826	16.99
		25	12923929	12924928	0.016526	16.9841
		24	31929574	31930573	0.0446988	16.9718
ENSBTAG00000000711	NDRG1	14	8072511	8073088	1.72237e-11	16.9612
		17	5476485	5477484	0.000686008	16.9496
		24	47487406	47488405	0.0122559	16.9463
		15	55733448	55734447	0.00130929	16.9313
		15	43094189	43095107	0.0150157	16.9048
ENSBTAG00000021115	ZNF692	7	42638352	42639351	1.99649e-06	16.8916
ENSBTAG00000027711	YIF1B	18	48119601	48120600	9.54717e-07	16.887
		21	33901874	33902873	8.2151e-05	16.8859
		17	48364161	48365160	6.04258e-06	16.8856
		18	62942944	62942984	0.0273526	16.8714
		11	45328639	45329638	0.00501883	16.87
		16	51557538	51558537	0.00103868	16.8562
		23	14112466	14113465	4.34057e-05	16.8113
		19	43194477	43195476	3.06678e-06	16.7901
ENSBTAG00000010347	EZR	9	95182031	95183030	2.76372e-06	16.7469
		26	47397715	47398714	0.00898457	16.7354
ENSBTAG00000000267	SMG6	19	23176290	23177289	2.93369e-07	16.7006
		15	45719056	45720055	0.0384109	16.6931
ENSBTAG00000005041	CIB4	11	72978068	72979067	0.00758716	16.6843
ENSBTAG00000000039	SIRT7	19	50981799	50982798	0.00370609	16.6665
		11	6542039	6543038	0.0338223	16.6614
		7	88542559	88543558	0.0166469	16.6509
		13	65443708	65444707	0.0276282	16.6505
		19	58024151	58025150	0.0032016	16.5856
		23	44678808	44679807	0.0258668	16.5559
		21	13192506	13193505	0.0443059	16.5451
		9	15920523	15921522	0.0190994	16.5397
ENSBTAG00000025441	ensembl	23	27520882	27521881	5.73816e-18	16.5224
		24	43179427	43180426	0.0154873	16.4827
		27	28549001	28550000	3.59114e-10	16.4735
		11	78744276	78745275	3.45059e-05	16.4451
		8	5837226	5838225	0.000522129	16.4035
ENSBTAG00000038209	ensembl	29	5621859	5622858	0.011063	16.3698
ENSBTAG00000007074	ZNF594	23	30528050	30529049	4.64032e-06	16.3576
		20	8393781	8394667	1.47449e-05	16.3504
		8	82253322	82254321	0.0197059	16.3283
		19	51363983	51364887	1.18005e-06	16.3278
		7	68957782	68958781	0.000475048	16.2758
		24	53816841	53817840	0.00827954	16.2741
		13	55471526	55472525	0.0102263	16.2712
		18	11590075	11591074	9.59465e-06	16.266
		18	6354398	6355397	2.51547e-11	16.2525
ENSBTAG00000007668	AGPAT4	9	96818682	96819681	1.743e-05	16.2512
ENSBTAG00000021771	PTTG1IP	1	144716117	144717116	0.019771	16.2505
		29	45261878	45262840	8.17205e-05	16.1853
ENSBTAG00000004631	KIAA0586	10	70826062	70827061	0.0490423	16.1656
ENSBTAG00000005958	PTK2B	8	74431229	74432228	0.0188782	16.1625
		10	52053656	52054655	0.00839474	16.1562
		19	58668714	58669713	3.42561e-07	16.152
ENSBTAG00000038745	CHMP6	19	51674924	51675923	5.41216e-06	16.15
ENSBTAG00000009236	DAGLB	25	38309908	38310907	1.7915e-14	16.146
ENSBTAG00000000815	EPHA2	2	135953681	135954680	1.84934e-05	16.1458
		2	134519219	134520218	0.000141063	16.1282
		24	33717351	33718350	0.0228904	16.1236
ENSBTAG00000007829	CSAD	5	26845419	26845737	0.016219	16.0985
ENSBTAG00000015986	NDE1	25	14133972	14134971	4.67022e-05	16.0742
ENSBTAG00000016823	CSNK1G1	10	45767707	45768706	0.000660248	16.0583
		9	3297524	3298523	0.00827152	16.0151
		3	107935642	107936641	2.45096e-06	15.9907
ENSBTAG00000000246	ME3	29	8997823	8998822	0.0158694	15.9887
ENSBTAG00000017349	ensembl	7	52492936	52493935	1.17181e-07	15.9871
ENSBTAG00000005273	IL1R1	11	6775863	6776506	0.012939	15.9747
ENSBTAG00000004472	DYNLT1	9	95052316	95053315	0.00500863	15.9736
		23	47473841	47474398	0.00052072	15.9574
		6	98287721	98288720	0.000451756	15.9254
ENSBTAG00000000711	NDRG1	14	8114488	8115487	0.00920606	15.9212
		19	35393377	35394376	0.0237456	15.9172
		24	57198828	57199827	0.000274825	15.89
ENSBTAG00000015543	ARHGAP35	18	54056544	54057543	0.0276532	15.8772
		19	54135946	54136412	2.64575e-10	15.8755
		27	11748382	11749381	0.00242283	15.8728
ENSBTAG00000015926	ABLIM2	6	114394471	114394625	0.0074527	15.8586
		18	13625032	13626031	0.0249201	15.8282
		29	25344365	25345364	0.00100598	15.8235
ENSBTAG00000014021	UBN2	4	103662001	103663000	0.0242868	15.815
		13	54374373	54375372	0.0342388	15.7983
		10	36140679	36141678	1.1714e-05	15.7922
ENSBTAG00000001410	GRAMD1B	15	34156223	34157222	0.00333756	15.7919
		10	13803875	13804874	0.000207713	15.7812
ENSBTAG00000005086	RPRD1B	13	66931449	66932130	0.0302893	15.7656
ENSBTAG00000023976	ARHGAP25	11	67155237	67156236	0.00340142	15.7464
ENSBTAG00000014182	CTNNA1	7	50133570	50134569	0.000276763	15.737
		3	19687072	19688071	0.0219338	15.7284
		17	58307041	58307401	0.00301062	15.7231
		5	110635356	110636355	0.040909	15.7121
		5	29172147	29173146	0.0133746	15.6988
		3	19671072	19672071	2.07142e-06	15.6883
ENSBTAG00000002402	IGF2R	9	96210473	96211472	1.81537e-07	15.6799
		5	110634356	110635355	0.0145709	15.668
ENSBTAG00000013860	GADD45A	3	77648608	77649607	0.00266821	15.6617
ENSBTAG00000012526	APBB1IP	13	17994694	17995693	6.398e-06	15.6355
		18	49896236	49897235	0.0140412	15.6278
		1	110479202	110480201	9.60244e-06	15.6172
ENSBTAG00000000655	ensembl	21	47595430	47595594	0.00453616	15.6137
ENSBTAG00000032503	ITPRIPL2	25	16865461	16866460	4.81863e-12	15.6095
ENSBTAG00000019404	ensembl	1	2287333	2287827	1.07204e-07	15.6066
ENSBTAG00000037640	PID1	2	117289149	117290148	0.000888769	15.6041
		3	20934708	20935707	4.99212e-05	15.6001
		11	88487911	88488910	5.34782e-07	15.5902
		14	51548899	51549898	0.0484693	15.5518
ENSBTAG00000038477	GGCX	11	49460064	49461063	0.0055145	15.521
ENSBTAG00000015170	LCT	2	61542947	61543946	7.15723e-06	15.5146
ENSBTAG00000001741	DLGAP4	13	65632723	65633722	0.00514759	15.5092
		18	52633786	52634785	2.53268e-05	15.5033
ENSBTAG00000008952	RAP1GAP	2	131145672	131146108	0.0153649	15.4971
ENSBTAG00000019537	ensembl	28	44331560	44332559	0.0416253	15.4733
		2	119408167	119409166	0.00499634	15.4661
ENSBTAG00000020119	RNF43	19	9363130	9364129	0.0495554	15.4588
		25	15629245	15630244	8.36119e-07	15.4481
ENSBTAG00000006735	STAC	22	10161852	10162851	0.0010858	15.4306
		1	2545575	2546574	4.68243e-07	15.4293
ENSBTAG00000013736	PROM1	6	111269455	111270454	7.99295e-08	15.4188
		19	18266097	18267096	0.00620143	15.4184
		6	108741898	108742897	0.00302837	15.403
		21	66969743	66970742	0.00396083	15.3792
ENSBTAG00000000807	TMED3	21	25522621	25523620	0.0117539	15.3781
ENSBTAG00000006256	PTPRO	5	94434738	94435692	3.97929e-05	15.369
ENSBTAG00000012284	CLCN2	1	82834181	82835180	3.87951e-08	15.3456
		25	7858167	7859166	0.0444342	15.331
		16	1375555	1376554	1.14277e-10	15.3239
		3	100737157	100738156	3.50428e-06	15.3216
ENSBTAG00000002132	DRD3	1	58819801	58820800	0.000665871	15.3108
		29	6785085	6786084	0.000370757	15.3059
		9	45035001	45036000	0.0011245	15.3036
ENSBTAG00000012143	TECPR2	21	67186444	67187443	0.00394999	15.2951
ENSBTAG00000013588	ZNF532	24	58039391	58040390	1.21733e-08	15.2794
ENSBTAG00000021015	FAM196A	26	46653857	46654856	0.000645197	15.2771
		21	55809029	55810028	0.0274583	15.2518
ENSBTAG00000000076	RECK	8	60373583	60374582	0.0237836	15.2424
		13	66315913	66316526	0.00595306	15.217
ENSBTAG00000030775	PCBP3	1	145566813	145567812	0.00249892	15.2062
		7	78482034	78483033	0.0397943	15.2034
		7	62338398	62339397	0.0441873	15.1951
ENSBTAG00000000400	KRT85	5	27529647	27530646	0.0109333	15.1867
		19	57391429	57392428	0.0213234	15.1687
		21	30774307	30775306	0.00419915	15.1622
ENSBTAG00000021424	CSK	21	33872848	33873847	0.00920606	15.1586
		21	11883864	11884863	0.000362552	15.1447
ENSBTAG00000003971	E2F1	13	63138323	63139322	0.000919281	15.108
		12	17923026	17924025	4.73245e-07	15.103
		5	68011295	68012294	0.0380689	15.0916
ENSBTAG00000037986	PNMA2	8	73752095	73753094	0.00010659	15.0898
ENSBTAG00000030222	L3MBTL2	5	112375079	112376078	0.030485	15.0831
ENSBTAG00000012106	ADCK1	10	89007326	89008325	5.6962e-08	15.07
		8	74599001	74600000	0.000788728	15.0632
ENSBTAG00000046684	ensembl	10	101124998	101125997	0.000122283	15.0593
		19	33503663	33504662	6.08372e-05	15.0327
ENSBTAG00000007338	TYROBP	18	46593603	46594602	0.000368447	15.0295
ENSBTAG00000008718	WBSCR17	25	29216888	29217887	0.000250201	15.0118
		23	19033676	19034675	0.00264629	-15.0053
		11	101779582	101780581	0.0116628	-15.0079
ENSBTAG00000010050	COL16A1	2	122048603	122049602	0.000190261	-15.0179
		6	114436665	114437276	0.000164485	-15.0691
		19	63318420	63319419	0.0358797	-15.0795
		13	10740741	10741740	0.0368326	-15.0862
ENSBTAG00000031107	HS3ST3A1	19	31816124	31817123	0.00221064	-15.0917
		13	74877895	74878894	0.0101122	-15.0949
		2	86933292	86934291	0.000124082	-15.1092
		29	49761058	49762057	0.000463484	-15.118
		10	18196224	18196583	0.013988	-15.1266
		28	28336509	28337508	0.00950771	-15.1292
		25	356131	357130	1.77627e-06	-15.1374
ENSBTAG00000027225	ensembl	27	6233884	6234883	0.00758716	-15.1562
ENSBTAG00000018785	TUBB1	13	57367507	57368506	0.00928891	-15.1587
		13	33733388	33734387	0.0151628	-15.1633
		1	153447122	153448121	8.90633e-06	-15.1711
ENSBTAG00000034883	CCR4	22	7310863	7311862	0.000188384	-15.186
ENSBTAG00000014595	LIG1	18	54870099	54871098	0.000689458	-15.1905
		10	82514754	82515753	0.0347797	-15.2073
ENSBTAG00000017764	HDAC4	3	118595935	118596934	0.00118489	-15.231
		5	108494383	108495382	0.0462419	-15.2566
		18	41193714	41194713	1.80207e-05	-15.2571
		3	89573975	89574974	0.00126041	-15.2617
		22	14952124	14953123	0.000279238	-15.2654
		10	12980110	12980256	0.000497791	-15.2693
ENSBTAG00000011455	POLA2	29	43500378	43501377	0.000888687	-15.273
ENSBTAG00000011275	SCUBE1	5	114055975	114056974	0.0200507	-15.2885
ENSBTAG00000020232	REXO1	7	44154332	44155331	0.0252077	-15.3213
ENSBTAG00000046938	MTNR1A	27	16405862	16406861	0.000734424	-15.3284
		17	47147802	47148801	0.000272642	-15.3444
		28	34216731	34217730	0.00167827	-15.3493
ENSBTAG00000006019	FAM178B	11	2913781	2914780	0.00977723	-15.3558
ENSBTAG00000045828	PTBP1	7	43374242	43375241	6.58087e-05	-15.4097
		17	71197271	71198270	6.69764e-05	-15.4222
		19	15859453	15859939	0.00197386	-15.4228
ENSBTAG00000010304	CHKA	29	45597880	45598879	5.53062e-05	-15.4271
		16	77081897	77082896	0.0113298	-15.4323
		25	26463127	26464126	0.000141858	-15.4362
		26	19801358	19802357	0.00249892	-15.4537
ENSBTAG00000017564	CGN	3	19260482	19261481	0.0187525	-15.4655
ENSBTAG00000013300	KCNMA1	28	33010252	33011251	0.0347797	-15.4762
		29	39540690	39541644	0.00295275	-15.4845
		6	116642685	116643149	0.000226761	-15.5256
ENSBTAG00000011971	NRP2	2	94130251	94131250	0.0466199	-15.5263
		15	82283470	82284469	0.00252486	-15.5294
ENSBTAG00000004046	DTX4	15	82310283	82311282	1.42033e-07	-15.5334
		2	135192568	135192916	0.000367085	-15.5353
		X	133573385	133574384	9.6252e-07	-15.5458
ENSBTAG00000015520	SLC11A1	2	106393793	106394792	0.0293943	-15.5553
		9	94550307	94551306	0.0393684	-15.5772
ENSBTAG00000005799	KIRREL	3	12271991	12272990	0.000368447	-15.5794
ENSBTAG00000014540	PERM1	16	51497544	51498543	0.0063913	-15.607
		19	13298121	13298835	1.93823e-06	-15.6291
		9	93855358	93856357	0.0258471	-15.6354
		18	53064894	53065893	0.0173174	-15.6576
ENSBTAG00000019099	SLC25A37	8	70671504	70672503	5.9191e-05	-15.6667
		17	72563061	72564060	0.0168294	-15.6669
		22	17239692	17240691	0.0295315	-15.6691
		14	10622054	10623053	0.00627927	-15.6704
		6	111310444	111311443	0.0183681	-15.6749
		23	32765604	32766603	0.00844403	-15.6813
		7	18503983	18504982	0.0267899	-15.7068
		4	115243863	115244862	0.000380888	-15.7473
ENSBTAG00000014944	TBXA2R	7	20334648	20335647	0.0108916	-15.791
		7	78481034	78482033	0.000589672	-15.849
		23	51759411	51760410	0.0138302	-15.8813
ENSBTAG00000005711	ensembl	6	115468760	115469759	3.49552e-05	-15.8909
		20	4361025	4362024	0.000312578	-15.8967
ENSBTAG00000008389	HTRA1	26	42320813	42321812	0.0247146	-15.8979
		29	47217400	47218399	0.0254445	-15.9169
ENSBTAG00000026111	LBH	11	69619423	69620422	0.00406216	-15.9395
		17	49216057	49217056	0.000439868	-15.9402
		16	79824132	79824940	0.000312159	-15.9624
		9	100102956	100103955	0.00167034	-15.9673
		12	77868522	77869521	0.0141351	-15.9703
		4	117731038	117732037	0.0197059	-15.9721
ENSBTAG00000015719	PIGF	11	29059524	29060523	9.50388e-05	-15.9757
		16	50582963	50583962	0.039933	-15.9804
ENSBTAG00000005041	CIB4	11	72944068	72945067	0.00958395	-16.0082
ENSBTAG00000009267	UHRF1BP1	23	8876078	8877077	0.0292918	-16.015
		29	48677048	48678047	0.0209444	-16.0217
		23	9187620	9188619	0.0346218	-16.033
ENSBTAG00000030222	L3MBTL2	5	112367080	112368079	0.00462313	-16.0347
		4	16521649	16522648	1.69529e-06	-16.078
ENSBTAG00000003800	LRRC27	26	51947761	51948760	0.00156138	-16.0803
		23	52297888	52298887	0.00163276	-16.0883
ENSBTAG00000021595	HIP1R	17	52691180	52692179	0.00162248	-16.0907
		20	8229256	8230255	0.0323639	-16.0909
		7	52845445	52846444	0.0217209	-16.0913
ENSBTAG00000000446	ATP11A	12	86374216	86375215	0.00149902	-16.107
ENSBTAG00000020568	NKX2-5	20	4911854	4912853	6.55848e-07	-16.1131
ENSBTAG00000017165	MATN2	14	66327313	66328312	0.0442707	-16.1812
		18	24596432	24597431	0.0159868	-16.1832
ENSBTAG00000009915	AP2A2	29	50423680	50424679	6.45605e-09	-16.1962
ENSBTAG00000024560	STUM	16	29604309	29605308	0.00489024	-16.2288
ENSBTAG00000038115	FLYWCH2	25	2323971	2324970	0.00594128	-16.231
		1	155849480	155850479	0.00237332	-16.2403
		5	74330982	74331981	7.63787e-05	-16.2676
		8	89115697	89116696	0.00264629	-16.3257
ENSBTAG00000011482	SLC43A2	19	22729136	22730135	2.13021e-07	-16.3606
		19	58077844	58078843	0.000148625	-16.3619
ENSBTAG00000006666	NAA25	17	62101552	62102490	1.38678e-10	-16.3766
		14	63085756	63086755	0.00103888	-16.3875
		12	22396472	22397471	0.045736	-16.4214
		26	21008918	21009496	1.97046e-06	-16.4245
		5	105285783	105286782	0.0293943	-16.445
		5	117409839	117410838	0.0127829	-16.4477
		24	57937898	57938897	0.00192519	-16.4494
ENSBTAG00000020919	EVX1	4	68798226	68799225	0.0135797	-16.5328
ENSBTAG00000025450	SYNE2	10	76344673	76345672	2.71131e-08	-16.5512
		3	19670072	19671071	0.00865925	-16.5711
		17	10025477	10026476	0.00054355	-16.5975
		23	16206460	16207459	0.00182952	-16.5977
		25	9997039	9998038	9.11246e-07	-16.6035
ENSBTAG00000008591	CAMTA2	19	26433082	26434081	2.68777e-25	-16.6245
		15	75420203	75421202	2.36095e-05	-16.6412
		13	78989030	78990029	0.00664553	-16.6667
		19	31970866	31971865	0.0166005	-16.6742
		20	69739345	69740344	0.0445203	-16.6829
ENSBTAG00000001806	IQCD	17	61213738	61214737	0.0111714	-16.6859
ENSBTAG00000019302	BCL2	24	61502442	61503441	0.0252276	-16.6872
		2	132459089	132460088	0.0193894	-16.696
		25	33448647	33449646	0.0372264	-16.6981
		14	2092822	2093821	0.00731176	-16.7469
		13	43006239	43007238	0.0211017	-16.7485
		21	66127385	66128384	0.0010077	-16.7625
ENSBTAG00000005340	SERGEF	15	34529099	34530098	0.000397157	-16.7647
		11	6106419	6106498	0.000969663	-16.7871
ENSBTAG00000005629	AIM1L	2	126802970	126803023	1.67983e-08	-16.7932
ENSBTAG00000015894	WWOX	18	5830575	5831574	0.00170383	-16.8249
ENSBTAG00000024219	TRPV6	4	106195136	106196135	0.0126351	-16.8578
ENSBTAG00000016562	SEC63	9	42184647	42185646	0.0298577	-16.8658
ENSBTAG00000033603	IP6K3	23	7818380	7819379	4.39662e-05	-16.8822
ENSBTAG00000007890	SEC14L5	25	4017082	4018081	0.00271965	-16.8921
		17	52446964	52447963	0.000313947	-16.8944
		11	101297397	101297714	8.2975e-06	-16.9215
ENSBTAG00000013953	CALD1	4	98669812	98670811	0.0146589	-16.9307
ENSBTAG00000002341	ETS1	29	31867292	31868291	9.29719e-05	-16.9687
		16	47664418	47665417	0.0208756	-17.002
ENSBTAG00000023617	ensembl	18	39641398	39642397	0.0300933	-17.0353
ENSBTAG00000012004	TGFB3	10	87258679	87259678	2.12827e-05	-17.0543
ENSBTAG00000000275	PARP11	5	106132112	106133111	0.000127441	-17.0811
ENSBTAG00000011896	GRIP2	22	57761065	57762064	0.000402508	-17.1133
ENSBTAG00000002576	GLDN	10	58974319	58975318	0.00514274	-17.1381
		24	31930574	31931573	0.037299	-17.1384
ENSBTAG00000047930	ensembl	27	42381978	42382977	0.000320773	-17.1443
ENSBTAG00000032077	KCND2	4	84687635	84688634	0.0122559	-17.1783
		8	109764740	109765739	0.000437649	-17.2057
		12	82542212	82543211	0.00343765	-17.2396
ENSBTAG00000021939	ELAC2	19	31370766	31371765	0.0290822	-17.2457
		27	6774533	6775532	0.000739117	-17.3007
		13	78956030	78957029	0.00544742	-17.3129
		6	56259403	56260402	0.0429443	-17.3188
ENSBTAG00000001401	SLC45A1	16	45037685	45038684	0.00281862	-17.3247
		13	41451414	41452413	0.000161435	-17.3283
ENSBTAG00000013526	EFTUD2	19	44594999	44595998	2.46418e-05	-17.3366
ENSBTAG00000021999	CPT1A	29	46193471	46194470	3.11243e-06	-17.3393
ENSBTAG00000010444	ERBB3	5	57227852	57228851	0.0158694	-17.399
		16	72905166	72906165	0.0379217	-17.4217
ENSBTAG00000007084	MAP3K14	19	44926288	44927287	0.000566661	-17.4316
ENSBTAG00000019146	OSBP2	17	69734998	69735997	0.000167989	-17.4471
ENSBTAG00000011088	SLC6A6	22	57803447	57804446	1.35754e-06	-17.4506
		22	57696098	57697097	0.000517248	-17.4564
		9	60056784	60057783	0.000558533	-17.5
		21	29032	30031	0.00199642	-17.5119
ENSBTAG00000014597	C19orf68	18	54901099	54902098	0.0224846	-17.53
		26	23039509	23040508	0.000161028	-17.5404
		19	57491717	57492716	1.29767e-05	-17.557
		19	23603053	23604052	0.0118003	-17.5662
		23	15320419	15321418	0.000393024	-17.6426
ENSBTAG00000008301	WNK2	8	84591435	84592434	9.92098e-05	-17.652
ENSBTAG00000011571	ACIN1	10	21800347	21801346	3.45024e-07	-17.6697
		2	126564253	126565252	3.0425e-05	-17.6928
		22	28564184	28565183	0.0003813	-17.7323
		14	2277031	2278030	0.000285698	-17.7536
ENSBTAG00000039851	UBAC1	11	103464831	103465830	0.00403843	-17.7749
ENSBTAG00000019704	HLTF	1	119073478	119074477	4.88828e-28	-17.7852
ENSBTAG00000003472	ABCA12	2	103095272	103096271	0.00684768	-17.7919
		3	116227808	116228807	0.026093	-17.8043
ENSBTAG00000010822	PLCXD3	20	33186033	33187032	0.00304838	-17.8494
ENSBTAG00000021096	ensembl	13	54065157	54066156	0.0382321	-17.8954
		1	154901608	154902607	7.91647e-07	-17.9285
ENSBTAG00000017181	MACROD1	29	42450548	42451547	0.0285846	-17.9379
		21	61159190	61160189	0.00972599	-17.9831
		7	108764873	108765872	0.0031457	-18.0056
		11	97280550	97281549	0.000981248	-18.0445
		24	41311668	41312667	9.50388e-05	-18.063
ENSBTAG00000016462	TCF4	24	54840783	54841782	1.38746e-06	-18.0653
		9	33548590	33549589	0.012939	-18.081
ENSBTAG00000007658	CTNNBL1	13	66697002	66698001	2.24045e-05	-18.1034
		2	120795009	120796008	0.0182156	-18.1069
ENSBTAG00000011007	TTYH2	19	57152459	57153458	8.10388e-05	-18.111
ENSBTAG00000000656	NFATC1	24	839795	840239	8.70498e-07	-18.1281
ENSBTAG00000013916	HERC2	2	915750	916749	0.00569609	-18.1288
ENSBTAG00000003531	ABCA13	4	7357994	7358095	0.000284041	-18.1312
		1	82539250	82540249	0.00992516	-18.1631
		2	126805970	126806969	0.000233459	-18.1659
		19	25801071	25802070	0.00930503	-18.1804
ENSBTAG00000009293	EVL	21	65068790	65069789	0.048832	-18.2013
		5	81919908	81920907	0.0455418	-18.2128
ENSBTAG00000006359	EPHA1	4	106791541	106792540	0.00719062	-18.2462
		29	601346	602345	0.027351	-18.2517
		14	8064129	8064777	0.000176253	-18.2646
		19	43491014	43492013	0.000141424	-18.3031
ENSBTAG00000003196	PAPSS2	26	9369365	9370364	0.00256917	-18.316
		24	36076157	36077156	0.0183681	-18.3316
ENSBTAG00000017296	POLN	6	116566835	116567834	0.00468785	-18.3336
ENSBTAG00000005034	CAPN5	15	56491380	56492379	0.000189407	-18.3587
ENSBTAG00000017397	ZNF423	18	18203783	18204782	0.00617255	-18.3966
ENSBTAG00000013716	NR2C2	22	57263888	57264887	5.81212e-08	-18.4122
ENSBTAG00000013880	WWC1	7	80428255	80429254	0.0153621	-18.4183
ENSBTAG00000018167	KLHL31	23	6831175	6832174	0.00623156	-18.4416
ENSBTAG00000013914	GATB	17	6068873	6068888	0.00996189	-18.4559
ENSBTAG00000003983	TOM1L2	19	34599420	34600419	0.000821501	-18.4867
		18	19596094	19597093	0.00357897	-18.5029
ENSBTAG00000014286	IFT88	12	35853309	35854308	0.000104606	-18.5455
ENSBTAG00000003069	MAN1C1	2	127308422	127309421	5.51876e-05	-18.5522
		5	108547382	108548381	0.0143803	-18.5566
ENSBTAG00000013511	VWA5B1	2	132308811	132309810	0.0234263	-18.5942
		3	120141267	120142266	7.70055e-05	-18.6161
		25	27388893	27389892	0.000380392	-18.622
ENSBTAG00000006068	CC2D1A	7	11779202	11780201	0.00165836	-18.6303
ENSBTAG00000011970	FNIP2	17	40149094	40150093	0.00416378	-18.6352
		23	36348666	36349665	0.027389	-18.6409
ENSBTAG00000021452	TRANK1	22	10681414	10682413	0.000231415	-18.6421
		23	40563595	40564594	0.0148476	-18.6433
		15	13939245	13940244	0.00969334	-18.6454
		17	50581001	50582000	0.0323954	-18.6601
		9	102118049	102119048	0.000379151	-18.8283
		9	60404008	60405007	0.00419915	-18.8398
		2	78215720	78216719	0.0127853	-18.8679
		19	36694445	36695444	0.00340142	-18.8818
		7	4011031	4012030	0.000329873	-18.9472
ENSBTAG00000016943	NEK7	16	77140974	77141973	4.82513e-05	-18.9797
ENSBTAG00000031010	ACAD11	1	136977179	136978178	0.000817093	-18.9878
		24	45408704	45409703	3.96502e-07	-19
		5	108498383	108499382	0.011473	-19.0277
		22	59084606	59085605	0.0492864	-19.0537
		13	45960964	45961963	0.0472261	-19.066
		15	60339991	60340990	2.1353e-05	-19.0783
		17	58432101	58433100	0.00280243	-19.1157
		16	80139247	80140246	5.17571e-05	-19.134
		10	16712130	16713129	1.41376e-05	-19.1515
		26	48086917	48087916	0.000326797	-19.1622
		23	31561695	31562694	0.0322587	-19.1735
ENSBTAG00000015559	ERI3	3	101828897	101829896	0.00174462	-19.2049
		4	118804055	118805054	0.00777129	-19.2088
		2	135105069	135106068	0.000339766	-19.2288
		25	4998399	4999398	0.00684929	-19.2311
ENSBTAG00000004268	TRAPPC5	7	16525650	16526649	0.003099	-19.2477
ENSBTAG00000024132	SMC1B	5	115736250	115737249	1.06688e-08	-19.2477
		27	5971699	5972698	0.001587	-19.2752
		13	8641836	8642835	0.0103238	-19.3528
		14	20852558	20853557	0.00160282	-19.3604
ENSBTAG00000022991	NBEA	12	25844552	25845551	0.0219031	-19.4014
		24	60956920	60957286	0.0347012	-19.4039
ENSBTAG00000047998	COL5A1	11	105383471	105384470	2.90243e-06	-19.4496
ENSBTAG00000023007	ensembl	17	71884885	71885884	7.33617e-09	-19.4579
ENSBTAG00000031654	KCND3	3	31485808	31486807	0.0324675	-19.4835
		12	85735412	85736411	0.0101886	-19.6353
ENSBTAG00000030285	DCP1B	5	108314951	108315950	2.81006e-07	-19.6594
		25	41990915	41991914	2.45436e-05	-19.6594
		29	33073646	33074645	0.000519992	-19.6635
		16	46851291	46852290	6.90538e-07	-19.6972
		24	47427282	47427563	2.25575e-08	-19.7435
		12	85698412	85699411	2.18573e-05	-19.7822
ENSBTAG00000018272	RERE	16	44823428	44824427	2.63954e-07	-19.8068
		2	9774140	9775139	0.0341012	-19.8131
		25	3430881	3431880	0.00148069	-19.8203
		24	55431092	55432091	0.0475246	-19.9282
ENSBTAG00000002049	HADH	6	17224400	17225399	0.00037991	-19.9646
ENSBTAG00000004189	MLXIP	17	53274697	53275696	7.53444e-09	-20.0124
		8	81351225	81352224	0.00616612	-20.0602
ENSBTAG00000005903	LRP5	29	45848360	45849359	7.01462e-05	-20.0688
		5	102769011	102769704	0.01132	-20.0999
ENSBTAG00000018901	CTIF	24	48321785	48322784	0.0022295	-20.1062
ENSBTAG00000033983	MAP2K1	10	13334601	13335600	0.0258827	-20.188
		14	1419895	1420894	1.72237e-11	-20.2023
		10	84815616	84816615	0.00347763	-20.216
ENSBTAG00000012025	LMX1A	3	3718695	3719694	8.70334e-06	-20.2444
		9	38455205	38456204	0.000100326	-20.3846
		1	95952844	95953843	0.000250895	-20.3988
		8	100795203	100795917	0.000684691	-20.4113
		14	2234288	2235287	0.00161568	-20.4515
ENSBTAG00000019302	BCL2	24	61432367	61433366	4.10334e-11	-20.5075
		9	23861080	23862079	0.00054355	-20.5786
ENSBTAG00000017815	STX8	19	28772330	28773329	0.00139313	-20.6074
		4	117567020	117568019	2.14216e-06	-20.6748
ENSBTAG00000019254	CFAP77	11	102613912	102614911	7.14311e-05	-20.7083
ENSBTAG00000004805	ITFG1	18	15781397	15782396	0.0186618	-20.7696
		29	48076469	48077468	0.000739117	-20.7926
ENSBTAG00000030189	EFCAB6	5	114275226	114276052	2.08661e-06	-20.7934
		3	118924522	118925521	3.25342e-12	-20.8121
		5	100818405	100819404	0.000661339	-20.8227
ENSBTAG00000021396	HEG1	1	69494179	69495178	0.0293827	-20.9039
ENSBTAG00000003092	ANAPC5	17	53862103	53863102	0.000971176	-20.9512
		8	103833780	103833800	0.0249434	-21.1376
		24	37948875	37949373	0.0181414	-21.1423
		19	37448361	37449360	0.00246825	-21.2111
		18	11436518	11437517	7.46461e-07	-21.3255
		6	113311165	113312164	4.1701e-05	-21.3342
		15	59317474	59318473	0.000997618	-21.3807
ENSBTAG00000010244	CLIC5	23	19224701	19225700	0.00225078	-21.4216
ENSBTAG00000014465	SERPINE1	25	35596581	35597580	2.92275e-05	-21.4278
		19	56063157	56064156	0.00995101	-21.4304
ENSBTAG00000019644	EXT2	15	74260856	74261855	6.08773e-06	-21.4605
		11	76707673	76708672	0.0419629	-21.4841
ENSBTAG00000031861	RHEB	4	114040457	114041456	0.0204055	-21.5299
		5	40811197	40812196	2.08661e-06	-21.568
ENSBTAG00000045699	CTNNA3	28	23913669	23914668	0.0259646	-21.604
ENSBTAG00000046046	LRRC30	24	40128756	40129755	0.00500863	-21.6134
ENSBTAG00000004952	MFSD4A	16	3352762	3353719	0.000385532	-21.6482
ENSBTAG00000018639	UNC45A	21	21724531	21725530	0.000367945	-21.7503
		5	113594447	113595446	1.75122e-08	-21.8379
ENSBTAG00000000382	MED27	11	102104967	102105966	0.00249484	-21.9718
		3	114221422	114222421	5.63967e-08	-21.9819
ENSBTAG00000004327	LONRF2	11	5467762	5468761	0.018313	-22.096
		5	119050583	119051582	0.00164244	-22.2493
		21	68958331	68959330	1.24028e-21	-22.3602
		13	81636079	81637078	4.68306e-08	-22.3694
ENSBTAG00000014967	PAX7	2	133991535	133992534	0.00103573	-22.3846
ENSBTAG00000008272	EBF3	26	49184453	49185452	9.00285e-11	-22.4156
ENSBTAG00000008944	CRB1	16	76383212	76384184	0.000128068	-22.4389
		15	27358276	27359275	0.000745504	-22.4574
		1	142416299	142417298	1.50653e-05	-22.5121
ENSBTAG00000018160	LAMA1	24	39992683	39993682	0.00177439	-22.689
		10	3733556	3734555	0.00827152	-22.704
ENSBTAG00000002401	NPFF	5	26517410	26518409	0.000191488	-22.747
		5	110553959	110554958	0.00458186	-22.7861
ENSBTAG00000021538	MYO1E	10	50978898	50979897	0.00926184	-22.8078
		X	134592951	134593950	0.0127829	-22.822
		6	57538609	57539608	0.00455994	-22.8619
		4	262601	263600	0.00579786	-22.8802
		15	83791966	83792965	4.09396e-12	-22.9352
		17	16910838	16911837	0.035473	-23.0831
		17	72614706	72615705	0.000437649	-23.0882
		2	134894802	134895201	0.000607695	-23.2264
ENSBTAG00000012191	WWC2	27	14136307	14137306	5.97776e-10	-23.2281
		17	7761618	7761827	0.0451122	-23.2318
		15	15398264	15399263	5.0047e-05	-23.2819
		9	68601619	68602618	0.0132261	-23.3981
		18	21514452	21515451	1.54755e-05	-23.4211
		22	36741538	36742537	6.21156e-06	-23.5917
ENSBTAG00000004023	KIAA1324L	4	33515485	33516484	0.00504495	-23.6218
		1	69665768	69666767	0.000863193	-23.6355
		17	51630001	51631000	3.58967e-09	-23.6432
		5	23830541	23831540	0.00022314	-23.6511
		6	117183578	117184253	1.14471e-06	-23.6918
		11	24445197	24446196	0.000385532	-23.8251
ENSBTAG00000019350	SLC25A21	21	47237117	47238116	2.15491e-05	-23.9225
ENSBTAG00000021499	PSAP	28	27969498	27970497	0.00016135	-23.9821
		17	68382997	68383996	0.000701698	-24.1079
		16	24358655	24359654	0.000618865	-24.6267
		29	48856957	48857956	8.11733e-06	-24.629
		20	70124055	70125054	2.06016e-05	-24.8695
		10	4444785	4444840	1.99649e-06	-24.8782
ENSBTAG00000018072	FARS2	23	49125847	49126846	4.75635e-11	-24.9276
		26	14569667	14570666	9.29719e-05	-25.033
ENSBTAG00000046654	CERK	5	116914864	116915863	2.9774e-09	-25.0975
ENSBTAG00000000920	DNAH17	19	53785864	53786863	8.96999e-07	-25.2692
ENSBTAG00000005964	PIGG	6	117757218	117758217	0.000841757	-25.359
ENSBTAG00000012103	MAP2K4	19	30666857	30667856	0.0199422	-25.3748
		2	129120876	129121875	6.71468e-40	-25.4567
ENSBTAG00000010830	LRP1	5	56256090	56257089	1.35132e-15	-25.5563
		23	51801654	51802653	9.34637e-14	-25.6113
		27	28878001	28879000	3.4353e-10	-25.9447
		16	3094275	3095274	0.000128099	-25.9885
ENSBTAG00000016462	TCF4	24	54784782	54785781	1.34638e-07	-26.0323
		25	38784598	38785597	3.30738e-27	-26.2049
ENSBTAG00000008888	MIPEP	12	34304731	34305730	4.08676e-22	-26.2878
ENSBTAG00000004907	MINK1	19	26517211	26518210	2.52468e-05	-26.4053
		29	16488370	16489369	8.8534e-07	-26.6115
ENSBTAG00000009077	SNRPA	18	50031368	50032367	2.07355e-09	-26.6827
		20	5031179	5031985	1.67983e-08	-26.831
		7	12560822	12561821	1.1607e-18	-26.8687
ENSBTAG00000008606	EXOC3	20	71650899	71651898	0.000601064	-26.9306
		12	26946409	26947408	1.00134e-08	-26.9355
ENSBTAG00000019107	GAS7	19	29240468	29241467	0.00133302	-27.501
		20	7215544	7216543	0.00102004	-27.7148
ENSBTAG00000005644	GALNT9	17	44921788	44922787	3.98919e-07	-27.8344
		21	5936213	5937212	2.02869e-05	-28.3427
ENSBTAG00000000074	NFIA	3	84595831	84596522	2.87754e-05	-28.7195
		2	134508219	134509218	0.00627927	-28.7361
		29	41072623	41073622	6.9827e-05	-28.8108
		22	31984090	31985089	3.34026e-05	-28.9394
ENSBTAG00000007217	TMEM94	19	56043157	56044156	3.64065e-06	-29.0099
		12	53560783	53561782	5.66093e-05	-29.0114
ENSBTAG00000005493	TBC1D14	6	113488647	113489646	0.000391966	-29.0465
ENSBTAG00000019800	RUNX3	2	128050310	128050657	2.94929e-05	-29.1606
		12	22398472	22399471	0.000379351	-29.2299
		24	42197871	42198870	0.00123871	-29.8195
		25	30063811	30064810	3.89078e-05	-29.8814
		23	50512787	50513786	8.10242e-05	-29.9512
ENSBTAG00000017771	EPN2	19	34135210	34135363	8.30964e-13	-30.4741
		18	22879564	22880563	2.67458e-05	-30.8065
		25	41522019	41523018	2.81509e-10	-31.4041
ENSBTAG00000013912	TXNRD1	5	67912289	67913288	5.43798e-21	-31.5775
ENSBTAG00000013607	WDR1	6	105297114	105298113	4.615e-05	-31.9167
		25	7685192	7686191	1.32406e-05	-32.1762
ENSBTAG00000019172	IGSF21	2	134293817	134294816	6.41257e-12	-32.2608
ENSBTAG00000002402	IGF2R	9	96255757	96256756	4.60008e-11	-32.359
		1	145740350	145741349	1.89773e-10	-32.372
ENSBTAG00000004294	EVI5L	7	16623567	16624566	3.3233e-10	-32.464
ENSBTAG00000005354	ensembl	3	117132161	117133160	2.37455e-06	-32.5725
ENSBTAG00000003124	MFSD14B	8	347772	348771	1.01876e-09	-32.907
		1	4140718	4141410	5.14168e-13	-32.9633
ENSBTAG00000033747	SIL1	7	50267233	50268232	1.13401e-05	-33.3191
		6	117335376	117336375	5.73816e-18	-33.3443
ENSBTAG00000011640	PLPP3	3	89693340	89694339	3.45871e-09	-33.5714
		15	83818966	83819965	1.87094e-07	-33.6141
ENSBTAG00000018270	NFATC2	13	79340542	79340854	1.08289e-18	-33.7718
		X	136264406	136265405	2.22971e-11	-34.5826
		24	1185401	1186400	1.84201e-10	-34.8585
ENSBTAG00000002247	ensembl	6	117277478	117278477	1.34271e-07	-35.0286
ENSBTAG00000015414	TBCD	19	49880798	49881797	6.25318e-07	-37.7883
		13	56987721	56988720	6.77901e-09	-37.7991
		12	81742345	81743344	2.61582e-14	-38.3333
		22	58285399	58286398	2.32005e-07	-42.6394
		1	70972671	70973670	1.0517e-13	-43.0536
ENSBTAG00000005588	DXO	23	27397086	27398085	1.48983e-12	-44.3966
ENSBTAG00000008937	CELF2	13	12907443	12908442	6.37126e-17	-46.1275
		19	34702643	34703642	7.84656e-07	-47.1833
ENSBTAG00000016246	DUOX1	10	65282449	65283448	3.63245e-18	-47.7966
ENSBTAG00000019325	TRMT1	7	12470193	12471192	3.77078e-36	-48.282
ENSBTAG00000002474	MAD1L1	25	41154622	41155621	3.61123e-13	-49.2286
ENSBTAG00000016240	RNF157	19	55526982	55527981	6.55169e-22	-49.8175

## Sheet: Nellore windows
					Nellore
Ensembl_id	Gene_name	Chromosome	Window_start	Window_end	q.value	Methylation.Diff (%) Challenge vs Recovery
ENSBTAG00000011337	ANKRD33B	20	62700750	62701749	2.15689e-55	59.2181
ENSBTAG00000019644	EXT2	15	74393367	74394366	6.34602e-24	52.5709
		11	50128056	50129055	1.7275e-10	44.2442
		24	49752452	49753451	1.92516e-11	40.001
		16	21728269	21729268	3.80503e-08	37.6698
ENSBTAG00000010756	ST7	4	51456000	51456999	3.8069e-19	35.7085
		17	12843610	12844609	1.11533e-10	33.5705
		14	48241617	48241631	0.000851802	31.1417
ENSBTAG00000044126	SNTB1	14	81889096	81890095	0.000260513	30.6818
ENSBTAG00000003642	PRDX1	3	100554451	100554952	0.000199178	30.1638
		13	5494708	5495707	2.04622e-05	29.8835
ENSBTAG00000023891	RBM20	26	31216928	31217927	2.14602e-07	29.7281
ENSBTAG00000034033	LHFP	12	22933787	22934786	1.1089e-05	29.0896
		29	33152103	33153102	0.000388722	28.3471
ENSBTAG00000018658	TNRC6C	19	54071947	54072946	0.00132716	28.2483
		5	55628151	55629150	6.49598e-10	27.3567
		1	63138122	63139121	0.00329216	27.1507
ENSBTAG00000030962	EEFSEC	22	59413542	59414541	2.27516e-06	26.9556
		10	70895062	70896061	0.000455615	26.5284
ENSBTAG00000020780	SBNO2	7	43609610	43610609	0.00557299	26.5007
ENSBTAG00000021815	STARD13	12	27977079	27978078	3.02978e-09	26.4024
		14	33704521	33705520	1.81559e-17	26.2986
ENSBTAG00000001957	TRMT11	9	25255631	25256630	0.00160477	26.1054
ENSBTAG00000018965	PRDM16	16	49612778	49613777	1.63731e-16	25.7665
ENSBTAG00000027049	SDHAF4	9	9683189	9684188	1.33779e-10	25.5165
		15	47525732	47526731	0.000590044	25.3463
ENSBTAG00000010989	PIK3R1	20	11411487	11411846	0.00216437	25.2453
ENSBTAG00000026586	PPP1R14C	9	87360454	87361453	0.0366146	24.9373
		14	61627557	61628556	0.000368032	24.9055
ENSBTAG00000003733	TM4SF5	19	26577251	26577442	5.98008e-12	24.7887
		2	88165372	88166371	0.00671025	24.7398
ENSBTAG00000021808	CACNB3	5	30957829	30958487	0.000528058	24.4026
ENSBTAG00000010144	MTERF2	5	70257830	70258829	5.86553e-05	23.9723
		19	18466241	18467240	0.0386768	23.9277
		2	104582605	104583604	0.000439538	23.9135
ENSBTAG00000009065	MAP3K5	9	74755803	74756488	0.0158861	23.9033
		22	42113865	42114864	0.000455925	23.8034
		23	49083841	49084840	0.0443737	23.7868
		29	16371054	16372053	0.000201177	23.6685
		2	63071518	63072517	0.0158025	23.4465
		22	29889387	29890386	1.50879e-05	22.877
ENSBTAG00000001280	CLPB	15	51944215	51945214	0.0150045	22.8611
		19	26368216	26368957	0.00101223	22.796
ENSBTAG00000010846	CNNM3	11	2779429	2780025	0.000948833	22.7391
		24	47324121	47325120	0.0111837	22.7139
		25	29780477	29780703	0.029198	22.6689
		25	40752654	40753653	3.12815e-08	22.5154
ENSBTAG00000032074	U1	6	90680682	90680821	0.000880347	22.3803
		18	40626863	40627862	0.0241068	22.3268
ENSBTAG00000014354	FXYD6	15	28520348	28521347	2.29218e-11	22.0836
		2	90867843	90868842	0.00290286	22.0258
		8	74552001	74553000	0.000382087	22.0159
ENSBTAG00000000146	FARP1	12	75251784	75252783	0.0115737	22.009
		22	48458025	48459024	0.000221322	21.925
ENSBTAG00000004249	TANC2	19	47726944	47727943	9.45811e-05	21.8979
		19	10529000	10529999	0.000387784	21.8958
ENSBTAG00000015611	TBC1D9B	7	1374906	1375905	1.39962e-17	21.8479
		21	19638864	19639863	0.0258705	21.5522
		12	27216516	27217515	0.000210589	21.5463
ENSBTAG00000000267	SMG6	19	23276975	23277974	8.43054e-07	21.5324
ENSBTAG00000002974	FMO2	16	38783429	38784428	0.0023781	21.5152
ENSBTAG00000010070	GSDMA	19	40299943	40300942	0.0162287	21.2054
		14	44203734	44204733	0.00138497	21.1059
		24	693577	694359	1.85556e-16	20.8886
ENSBTAG00000045955	TSSK1B	17	72591525	72592524	0.000217778	20.8042
ENSBTAG00000005455	USP7	25	7728189	7729188	0.025825	20.6718
ENSBTAG00000006877	MMP16	14	74638420	74639419	0.0158025	20.4047
		14	3055065	3055527	4.65019e-16	20.3836
		26	47977922	47978921	0.0200777	20.3026
		27	26692115	26693114	9.20552e-05	20.2534
		12	32864417	32865416	0.0161858	20.1938
		23	46841734	46842733	0.000367679	20.1515
ENSBTAG00000015894	WWOX	18	5814978	5815977	0.0321356	20.1271
		11	47166057	47167056	0.00667935	20.1082
ENSBTAG00000000076	RECK	8	60374583	60375582	0.0160575	20.0192
		6	104144696	104145695	6.26789e-05	19.876
		29	35039796	35040795	0.00181483	19.645
ENSBTAG00000021291	STXBP6	21	35087102	35088101	1.66926e-08	19.6383
ENSBTAG00000027225	ensembl	27	6234884	6235883	0.0282801	19.6012
ENSBTAG00000009032	TMEM80	29	50637683	50638068	3.41621e-07	19.2658
ENSBTAG00000020616	DGKD	3	113146037	113146919	4.61403e-06	19.2242
ENSBTAG00000012137	NTN1	19	28571758	28572757	1.49618e-06	19.1609
ENSBTAG00000020161	KLHL22	17	72493582	72494581	9.24384e-06	19.0734
		6	71461891	71462890	0.0258841	18.9382
ENSBTAG00000005784	CSMD2	3	111981573	111982572	0.0132475	18.9361
ENSBTAG00000045662	KRT3	5	27142208	27143207	1.68492e-06	18.8019
		11	42890335	42891334	0.00805629	18.7949
ENSBTAG00000006686	NPNT	6	19206109	19207108	0.00667763	18.7345
		8	104909048	104910047	0.0140372	18.4904
		15	64369378	64370377	3.95977e-06	18.4754
ENSBTAG00000000244	NRXN2	29	42939590	42940589	0.00345557	18.4326
ENSBTAG00000019403	MALSU1	4	31922768	31923012	1.43726e-19	18.4014
		5	53755001	53756000	5.92177e-06	18.3568
		6	114730001	114731000	3.86288e-05	18.3334
ENSBTAG00000011571	ACIN1	10	21773349	21774348	0.00334494	18.3075
ENSBTAG00000021484	TSPAN18	15	74979625	74980624	0.00448003	18.3023
ENSBTAG00000000074	NFIA	3	84619944	84620943	1.00643e-10	18.3007
ENSBTAG00000033278	F2RL3	7	6176569	6177058	0.00409569	18.2465
		12	9966180	9967179	0.000680232	18.2446
ENSBTAG00000008695	TCF3	7	44012827	44013212	5.51951e-05	18.2202
		12	19948899	19949898	0.000115082	18.1111
ENSBTAG00000006520	MYO15A	19	34473279	34474278	0.0129156	18.1041
		7	107088035	107089034	0.00235202	18.0676
		19	59660025	59661024	0.00301315	18.0268
		25	34338903	34339902	0.00624112	17.979
ENSBTAG00000017492	PCMTD1	14	21045475	21046474	1.42294e-06	17.9213
		2	134055326	134055367	0.000672252	17.8907
		20	8392781	8393780	3.02896e-11	17.713
ENSBTAG00000013955	TRAPPC9	14	3510001	3511000	0.0464028	17.6417
ENSBTAG00000004742	RUNX1	1	146981796	146982795	0.00169424	17.5
ENSBTAG00000015058	CDH4	13	55226250	55227249	0.00178513	17.4841
		14	19897106	19898105	0.00838782	17.4671
ENSBTAG00000018905	MAN2A2	21	21744531	21745530	0.00667794	17.4413
ENSBTAG00000004915	ensembl	19	26448667	26449599	0.00189344	17.3464
ENSBTAG00000015596	SLCO2B1	15	54422387	54423386	0.0135412	17.3317
		1	80344229	80345228	0.0302974	17.2887
		1	887874	888873	0.0144687	17.1394
		4	113048015	113049014	0.0313445	17.092
ENSBTAG00000011658	PTPN18	2	1350436	1351435	3.33431e-07	17.0387
ENSBTAG00000027924	SNX18	20	24562601	24563600	0.0227054	16.9996
ENSBTAG00000014698	CARD11	25	40463870	40464749	0.00571275	16.9976
		8	74748001	74749000	0.00013882	16.9789
ENSBTAG00000006965	NLRP8	18	63462942	63463941	0.000125243	16.9141
ENSBTAG00000017218	ACER3	15	56247290	56248289	6.0325e-09	16.9068
		18	12510476	12510836	0.00182672	16.8098
		16	46627801	46628800	4.16422e-05	16.806
ENSBTAG00000046879	ensembl	18	34790110	34791109	0.00356807	16.7972
		19	47104703	47105702	0.012626	16.7802
		21	69091539	69092538	3.13036e-05	16.7568
		15	44260607	44260711	0.0150086	16.7144
ENSBTAG00000020817	B3GAT2	9	10065871	10066870	0.0458767	16.7063
ENSBTAG00000025181	CCDC85C	21	64523000	64523999	0.000919643	16.6566
		18	11836857	11837856	0.000388693	16.6412
		3	89126857	89127856	0.0375007	16.5887
ENSBTAG00000021444	TWIST2	3	118074759	118075758	0.0038647	16.5641
ENSBTAG00000001231	CDHR1	28	39175191	39176190	0.00070771	16.5215
ENSBTAG00000017082	POR	25	34194173	34195172	0.00235748	16.4112
ENSBTAG00000006256	PTPRO	5	94433738	94434737	0.0462457	16.3925
		6	91775152	91776151	0.00308256	16.3724
ENSBTAG00000006443	ensembl	15	75279514	75279960	0.00365322	16.3484
		4	95733001	95734000	0.0181811	16.304
		25	22199046	22200045	1.39894e-10	16.2318
		28	14485164	14486120	0.0473844	16.195
ENSBTAG00000001662	EHD3	11	68660677	68661676	0.0378975	16.182
		1	117953290	117954289	0.0362253	16.1322
ENSBTAG00000001903	C2orf50	11	86649186	86650185	0.00303568	16.1111
		6	30719104	30720103	0.007977	16.1104
ENSBTAG00000013253	THAP4	3	120693763	120694762	0.0306089	16.0528
		24	41113935	41114934	2.46293e-06	16.0118
ENSBTAG00000002341	ETS1	29	31841292	31842291	0.0489862	15.9579
ENSBTAG00000046333	ensembl	6	24974730	24975729	0.000284491	15.8052
		11	9057804	9058803	0.00343579	15.7615
ENSBTAG00000002209	HN1L	25	1289062	1290061	0.0366413	15.7376
ENSBTAG00000044055	THSD7B	2	59761093	59762092	0.0278898	15.7163
		28	40867090	40868089	0.0181371	15.6685
		4	110982984	110983648	0.0386009	15.5654
ENSBTAG00000000527	ZFAND3	23	11966912	11967911	1.48171e-05	15.5459
		13	81271883	81272882	0.00670421	15.5429
ENSBTAG00000009739	CSMD1	27	2405876	2406875	0.0019123	15.459
ENSBTAG00000046308	ensembl	4	67543867	67544182	0.0464655	15.4348
		16	25487319	25488318	0.0338325	15.3805
		5	106706853	106707852	3.06554e-05	15.3685
		8	1137382	1138381	0.00926801	15.2938
		14	26534369	26535368	0.00700664	15.2899
		4	74442170	74443169	7.67474e-05	15.2757
ENSBTAG00000018249	KCNN3	3	15730352	15731351	0.000658005	15.2737
ENSBTAG00000006071	CTTN	29	47538033	47539032	0.00194045	15.2593
		9	101920623	101921622	2.82578e-07	15.2288
		11	72885063	72886062	0.0390885	15.184
		22	59302087	59303086	0.000122345	15.1657
ENSBTAG00000017800	DMRT3	8	43591669	43592668	0.00934165	15.16
		8	110840837	110841836	7.60224e-06	15.115
		2	128296333	128297072	0.00117005	15.1
		10	88679156	88680155	0.0449148	-15.0175
		29	47740578	47740737	0.00732731	-15.0211
ENSBTAG00000013632	GRM4	23	8208291	8209290	0.013406	-15.0257
		26	33431931	33432930	0.0469416	-15.0297
		14	3821377	3822376	0.0156602	-15.0439
		25	30294058	30295057	0.0213948	-15.051
		17	69209029	69209781	5.43735e-07	-15.0542
		18	54987908	54988763	0.00329297	-15.0548
ENSBTAG00000006227	IDH3A	21	30547635	30548634	0.000258581	-15.0563
ENSBTAG00000018710	TTF1	11	102473003	102474002	0.00756331	-15.0564
		18	42515384	42516255	0.0021139	-15.059
		2	135892670	135893669	5.3302e-12	-15.0829
		14	54587692	54588691	0.0320711	-15.0865
ENSBTAG00000001333	PPARG	22	56784486	56785485	0.00290286	-15.0874
ENSBTAG00000021581	FHOD3	24	20367972	20368971	0.00676526	-15.0918
		16	26581508	26582507	0.00622363	-15.1281
		24	57305038	57306037	0.000467015	-15.1354
		17	66397318	66398317	0.00464417	-15.1395
ENSBTAG00000011002	CCDC136	4	92769591	92769955	0.0173443	-15.1453
ENSBTAG00000047713	LMNTD2	29	50646012	50647011	4.99641e-05	-15.1622
		17	66317682	66318681	0.00512762	-15.1671
ENSBTAG00000017031	ensembl	3	70097772	70098007	0.0490183	-15.1682
		16	79939429	79940428	0.000354193	-15.1759
ENSBTAG00000019302	BCL2	24	61406606	61407605	0.0248357	-15.1788
		11	46243399	46244398	0.0379274	-15.1895
ENSBTAG00000000684	ARHGEF10L	2	135036614	135037613	1.9897e-06	-15.2028
		16	70027034	70028033	0.0150815	-15.2079
		11	27571296	27572295	4.15102e-14	-15.2128
ENSBTAG00000043999	REV1	11	4565179	4566178	0.0469849	-15.2235
ENSBTAG00000021771	PTTG1IP	1	144724117	144725116	0.0298813	-15.2278
		6	116921253	116922252	0.00728578	-15.2287
ENSBTAG00000011337	ANKRD33B	20	62684750	62684962	0.0156602	-15.2342
		13	80475439	80476438	0.000418686	-15.2573
ENSBTAG00000020791	RAPGEF1	11	101700584	101701583	0.00138024	-15.2575
		19	62259356	62260074	0.0223971	-15.2774
ENSBTAG00000025078	LRRC75A	19	33201541	33202540	0.00910423	-15.2787
		7	208604	209603	0.0355867	-15.304
		23	51859756	51860368	6.60363e-09	-15.3239
		28	39444588	39445587	0.00617163	-15.3356
		26	46414423	46414430	0.00724651	-15.3533
		18	61876507	61876572	8.59489e-06	-15.3535
		29	48398034	48399033	0.0487258	-15.3552
		11	28848832	28849831	0.0409514	-15.3634
		15	23113981	23114633	0.00325239	-15.3685
		23	8032410	8033409	0.0121722	-15.3766
ENSBTAG00000002341	ETS1	29	31868292	31869291	0.0104992	-15.3769
ENSBTAG00000021941	ensembl	4	116799341	116800340	0.00296473	-15.377
ENSBTAG00000017296	POLN	6	116489714	116490713	0.00771938	-15.3784
ENSBTAG00000025667	ensembl	8	105874962	105875961	0.000653992	-15.3786
ENSBTAG00000003359	ELOVL5	23	25444024	25445023	0.0447638	-15.3924
		13	76721817	76722030	0.039333	-15.41
		13	77866235	77867234	0.0232954	-15.4196
		15	97036	97784	0.000136087	-15.4213
		28	5117994	5118993	0.0235801	-15.4292
ENSBTAG00000010444	ERBB3	5	57217852	57218851	0.0176809	-15.4484
		13	63142323	63143322	0.00275499	-15.4541
ENSBTAG00000012938	JARID2	23	41544898	41545897	0.00137418	-15.462
ENSBTAG00000015327	SPTAN1	11	99117848	99118847	0.0379464	-15.4702
		18	61518551	61519550	0.000695437	-15.4746
ENSBTAG00000046760	BRD1	5	119233910	119234909	0.00110668	-15.4963
		11	27364612	27364943	0.0349606	-15.5062
ENSBTAG00000004287	EVC	6	103430172	103431171	1.68893e-05	-15.5068
ENSBTAG00000014583	ensembl	18	53741207	53742206	0.00878844	-15.5191
ENSBTAG00000016006	ANKRD11	18	14334738	14335737	0.00540188	-15.5314
ENSBTAG00000016591	RAB11FIP3	25	454251	455250	6.12191e-05	-15.5698
ENSBTAG00000001888	MED13L	17	58860434	58861433	0.000848255	-15.5757
ENSBTAG00000030567	ODF2	11	99061788	99062787	0.000157945	-15.5841
		3	119796962	119797961	3.80173e-05	-15.5933
ENSBTAG00000021707	MYBPC3	15	77190947	77191946	0.000233816	-15.6052
		27	42705423	42706422	0.0411577	-15.6162
ENSBTAG00000013980	SOD3	6	44391340	44392339	0.000188684	-15.6338
		3	117874084	117874400	0.0096058	-15.6491
		15	82356293	82357292	0.00145572	-15.654
		11	13748224	13749062	0.0208914	-15.6576
		8	108875511	108876510	0.00555068	-15.6706
		4	94249092	94250091	0.000518637	-15.6737
		29	49205909	49206908	7.69714e-08	-15.6822
		17	52394965	52395964	0.0277077	-15.6844
ENSBTAG00000012970	FAM53B	26	44325698	44326697	0.0295938	-15.708
ENSBTAG00000021943	NFYC	3	105471389	105472388	0.0289761	-15.7214
		12	16410887	16411886	3.08601e-05	-15.7239
ENSBTAG00000006520	MYO15A	19	34451284	34452283	0.0258698	-15.733
ENSBTAG00000001292	LF	22	52968538	52969537	0.00561999	-15.749
		29	24754456	24755455	0.00417409	-15.7524
ENSBTAG00000015894	WWOX	18	6151560	6152559	0.010384	-15.7643
ENSBTAG00000016542	LAMB3	16	73707434	73708433	0.00334494	-15.7811
		23	50797914	50798913	3.21456e-05	-15.7811
ENSBTAG00000009641	MTHFD1	10	76569672	76570671	0.0217216	-15.7957
		4	93931263	93932262	0.00422428	-15.8039
		2	41243515	41244514	0.00783116	-15.8286
ENSBTAG00000013779	HSPA12A	26	37082091	37083090	0.00968006	-15.8348
ENSBTAG00000004238	TACC1	27	33989664	33990663	0.0217216	-15.8558
		23	51863536	51864363	1.06203e-07	-15.8559
		3	99666837	99667836	0.00635124	-15.874
		17	57924537	57925536	6.26789e-05	-15.8836
		16	71122020	71123019	0.00154498	-15.9265
		17	29664179	29665178	1.45628e-07	-15.9305
		3	119473581	119474580	2.54127e-06	-15.9332
		1	153823734	153824733	0.000807902	-15.9471
ENSBTAG00000000146	FARP1	12	75432285	75433284	0.0167748	-15.9519
		11	103988179	103989178	0.0259447	-15.9827
ENSBTAG00000013240	SLC3A2	29	41166634	41167633	0.0243024	-15.996
ENSBTAG00000012857	CNNM2	26	23725976	23726975	7.89273e-06	-15.9977
		6	116289584	116289932	3.88683e-07	-15.9981
ENSBTAG00000016779	CLIP1	17	53055719	53056718	0.0138865	-16.0078
ENSBTAG00000014465	SERPINE1	25	35603581	35604580	0.00045126	-16.0078
		22	57697098	57698097	0.0183384	-16.0104
		9	103829353	103830352	0.00557744	-16.0283
ENSBTAG00000014259	KCTD1	24	30360261	30361260	0.0137301	-16.0303
ENSBTAG00000019052	ANK3	28	15748443	15749442	0.00783127	-16.0414
ENSBTAG00000014295	CAPZA1	3	30674699	30675698	0.0096272	-16.0444
ENSBTAG00000004922	AGPAT5	27	5827659	5828658	0.0393274	-16.0457
		3	120420611	120421610	0.00194066	-16.0555
ENSBTAG00000003530	DDX31	11	102661764	102662763	0.013414	-16.058
ENSBTAG00000009912	PAN3	12	31843298	31844297	0.000173972	-16.0793
ENSBTAG00000025181	CCDC85C	21	64556999	64557611	0.0113162	-16.0806
		23	3441979	3442978	0.0258705	-16.0816
		24	1102396	1103395	3.21231e-05	-16.0835
		3	119956579	119957578	0.000744781	-16.0867
ENSBTAG00000008394	MYL3	22	52641518	52642517	0.0190166	-16.0897
ENSBTAG00000015894	WWOX	18	5971284	5972283	0.00580835	-16.1076
ENSBTAG00000000189	LHFPL3	4	45932370	45932656	0.0228499	-16.1136
ENSBTAG00000012970	FAM53B	26	44326698	44327697	0.00684679	-16.1245
		14	19818104	19819103	5.93551e-05	-16.133
ENSBTAG00000047933	CYP4F22	7	7611362	7612361	0.0158634	-16.169
ENSBTAG00000046989	MANEAL	3	108120107	108120506	0.00553575	-16.1913
ENSBTAG00000016254	HDAC5	19	43918555	43919554	0.0399293	-16.1963
ENSBTAG00000018272	RERE	16	44824428	44825427	0.036396	-16.2055
ENSBTAG00000013253	THAP4	3	120702759	120703758	2.62181e-08	-16.2382
ENSBTAG00000027832	ensembl	4	111643952	111644951	0.0242882	-16.2424
		21	67731732	67732731	0.00295223	-16.2577
		24	15299070	15300069	0.0268484	-16.2621
		2	134101551	134102550	0.00174221	-16.2637
		6	116985256	116986255	7.53857e-05	-16.2784
ENSBTAG00000019916	CLMN	21	60084151	60084925	0.000244768	-16.2849
		23	51886416	51887415	0.00542115	-16.3027
		13	46606396	46607141	0.0175148	-16.3074
		1	77323058	77324057	0.00426058	-16.311
ENSBTAG00000015487	KDM4B	7	19144946	19145945	5.35607e-07	-16.3147
ENSBTAG00000005653	ABCB4	4	33007949	33008948	0.00664968	-16.3172
		10	100756939	100757607	0.0195043	-16.3193
		19	33739466	33740465	4.11085e-05	-16.3217
ENSBTAG00000012719	UBTD1	26	18745033	18746032	0.00884533	-16.3303
ENSBTAG00000015576	NPAS1	18	54077543	54078542	0.00373378	-16.3922
ENSBTAG00000001094	MTUS2	12	31002707	31003706	3.62897e-05	-16.3953
		12	31828297	31829296	0.033052	-16.4014
		25	35875591	35876590	0.0184336	-16.4179
ENSBTAG00000010663	ADAM15	3	15545078	15546077	0.000766548	-16.4247
ENSBTAG00000018555	SFXN5	11	11470517	11471516	0.0107173	-16.4332
ENSBTAG00000021880	COQ8A	16	29932147	29933146	0.0238859	-16.4412
ENSBTAG00000010660	CACNA1C	5	108735159	108736158	0.00102463	-16.4424
		10	44952482	44953481	0.0168772	-16.4433
		1	1455438	1456437	3.94751e-06	-16.4632
		18	13650349	13651348	0.000223979	-16.4754
		8	48599975	48600974	7.33917e-30	-16.4757
ENSBTAG00000019339	ensembl	16	29719189	29720188	0.000738171	-16.4825
		6	46478738	46479737	0.0454998	-16.4884
		27	32562647	32563646	0.00101591	-16.4966
ENSBTAG00000004277	EVC2	6	103588075	103589074	0.0189371	-16.4997
		26	37433853	37433970	0.00700664	-16.5117
ENSBTAG00000018449	NUMA1	15	51653497	51654060	6.37324e-08	-16.5121
ENSBTAG00000009515	CA6	16	44453269	44454268	0.0280838	-16.5221
		29	50122343	50123342	0.00416227	-16.5256
ENSBTAG00000005711	ensembl	6	114996196	114997195	5.67213e-07	-16.5358
		12	79473732	79474731	0.0287632	-16.5392
ENSBTAG00000004729	PKMYT1	25	2383303	2384302	0.0020455	-16.5456
		6	113995905	113996904	0.023467	-16.5539
		24	21561666	21562665	0.00905557	-16.5544
		21	28974090	28975089	0.0164788	-16.555
		12	35077547	35078546	0.00917013	-16.5584
		5	114514562	114515561	0.000750554	-16.5734
ENSBTAG00000011882	SLC24A3	13	39224073	39225072	0.0164433	-16.5789
ENSBTAG00000044126	SNTB1	14	81888096	81889095	0.033701	-16.5886
		11	88382592	88383591	0.0137	-16.6038
ENSBTAG00000046517	ensembl	25	38211526	38212525	0.000116986	-16.613
		14	23603779	23604426	0.00513098	-16.6211
ENSBTAG00000015579	TMEM160	18	54094544	54095543	0.0440984	-16.6403
		8	5942150	5943149	0.0449261	-16.6461
		5	106472172	106473171	0.0223971	-16.6792
		1	152402930	152403929	0.00678517	-16.6855
ENSBTAG00000005711	ensembl	6	114893992	114894146	0.0158794	-16.6951
ENSBTAG00000005263	KLHL2	17	456199	457198	0.000998493	-16.6989
ENSBTAG00000014543	PLXNA4	4	96049033	96050032	0.0147968	-16.707
		18	24903878	24904877	0.0410005	-16.7253
ENSBTAG00000015805	SIPA1L1	10	83242669	83243491	0.0134069	-16.7265
ENSBTAG00000003185	ASAP1	14	10436091	10437090	0.0162994	-16.7422
ENSBTAG00000018996	PARK2	9	97154240	97155239	6.35858e-05	-16.7453
ENSBTAG00000013736	PROM1	6	111247763	111248762	0.00639605	-16.7591
		14	2153825	2154824	0.0200212	-16.7591
ENSBTAG00000007367	AIMP2	25	38038201	38039200	0.0094771	-16.7693
ENSBTAG00000006790	SPTBN5	10	37262309	37263308	0.0249756	-16.7843
		27	38950662	38951661	0.00279433	-16.7882
		5	27004596	27005595	0.0435184	-16.8026
		13	62089825	62090824	0.00671107	-16.8034
ENSBTAG00000045685	ensembl	3	117579425	117580037	0.00140291	-16.8075
		4	116244090	116245089	0.00766245	-16.8334
		1	155875597	155876596	0.00465213	-16.8353
ENSBTAG00000015894	WWOX	18	6152560	6153559	2.00604e-05	-16.8435
ENSBTAG00000001094	MTUS2	12	31001707	31002706	0.000113991	-16.8526
		7	69866556	69866627	0.0147828	-16.8877
		18	57803143	57804142	0.00155297	-16.8977
		4	103048296	103049295	0.000284789	-16.9209
		25	27038471	27039470	0.0218948	-16.9283
		13	48236358	48236481	0.000575114	-16.9342
ENSBTAG00000012738	ZNF827	17	12511218	12512217	0.0046271	-16.9345
		3	23704817	23705816	1.01961e-09	-16.9384
ENSBTAG00000018901	CTIF	24	48446034	48447033	0.000160597	-16.9455
		11	25179985	25180984	0.000370192	-16.9531
ENSBTAG00000003552	ensembl	29	1017207	1018206	0.0285406	-16.9718
ENSBTAG00000000939	KIF16B	13	10200336	10201335	0.0466799	-16.9783
		24	30133928	30134927	0.0197996	-16.9945
ENSBTAG00000021709	SPI1	15	77211947	77212946	0.000563377	-17.0079
ENSBTAG00000020966	ALX3	3	33369515	33370514	0.00156108	-17.0124
		16	56858545	56859544	9.8925e-05	-17.0208
		26	23250879	23251878	0.0108761	-17.0357
		26	51987214	51988213	1.8923e-05	-17.0413
		24	56561402	56562401	7.18951e-06	-17.0496
ENSBTAG00000006162	ensembl	11	11360257	11361256	0.0284098	-17.0628
		12	75716190	75717189	0.00157385	-17.0659
ENSBTAG00000005815	ensembl	10	20993986	20994985	0.00916235	-17.0662
ENSBTAG00000008542	SSPO	4	112644247	112645246	0.0132547	-17.072
ENSBTAG00000021632	MSRA	8	8794530	8795529	1.2596e-07	-17.0966
ENSBTAG00000011666	THRSP	29	17994361	17995360	0.000471539	-17.0989
		12	84498872	84499871	1.04643e-05	-17.1511
ENSBTAG00000021223	CRY2	15	75901417	75902416	2.03228e-07	-17.1528
		3	116142772	116143771	9.79149e-05	-17.1544
ENSBTAG00000031267	SERPINB9	23	50790915	50791914	0.000324455	-17.1812
		19	21621897	21622896	0.000111791	-17.1849
ENSBTAG00000027832	ensembl	4	111505390	111506282	0.0379069	-17.1854
		X	58155001	58156000	0.00454064	-17.2283
ENSBTAG00000012628	SLC1A2	15	65821677	65822676	0.00129649	-17.2422
		21	67895220	67896219	4.20247e-05	-17.2541
ENSBTAG00000020458	STX6	16	62101346	62102345	0.00711662	-17.2663
ENSBTAG00000002039	FRMD8	29	43602635	43603634	0.00444724	-17.2888
		1	107778346	107778551	0.00738554	-17.2898
		14	1038685	1038820	0.0454143	-17.2913
ENSBTAG00000012295	NKD1	18	19031073	19032072	0.0149773	-17.2983
ENSBTAG00000012265	VWF	5	104345254	104346253	3.2645e-05	-17.3076
		5	16062867	16063835	0.00541639	-17.3179
		18	64122948	64123947	1.51366e-11	-17.3188
ENSBTAG00000008705	ensembl	24	33321730	33322729	0.0415494	-17.3238
ENSBTAG00000011547	KBTBD12	22	59616275	59617274	0.00507463	-17.3437
ENSBTAG00000045941	C5orf30	7	102282161	102283160	0.0120637	-17.3532
ENSBTAG00000038477	GGCX	11	49457064	49458063	0.00251602	-17.3605
		14	47767713	47768712	0.0230538	-17.3607
ENSBTAG00000014661	CHSY3	7	24108654	24109653	0.0219472	-17.3643
		8	81509502	81510501	0.046143	-17.3736
		21	65197626	65198625	0.0046271	-17.3947
ENSBTAG00000002178	PPL	25	3972075	3972316	0.00366806	-17.4007
		24	611935	612145	0.00605612	-17.4314
		3	12868919	12869918	0.000191043	-17.432
ENSBTAG00000025502	CNMD	12	11082645	11083644	0.036216	-17.4334
ENSBTAG00000038051	ensembl	18	14741723	14741877	3.23362e-05	-17.4406
		2	128188956	128189955	0.0379069	-17.4446
ENSBTAG00000013959	GPR142	19	57037926	57038925	4.43488e-05	-17.4517
		19	21664156	21665155	0.00347573	-17.4529
ENSBTAG00000032704	NAPB	13	42074047	42075046	0.030343	-17.4562
		13	35806219	35807218	0.0146852	-17.4597
ENSBTAG00000030999	DUSP8	29	50692631	50693630	5.43356e-10	-17.4648
		25	28292791	28293790	0.00106153	-17.4714
ENSBTAG00000025856	JMY	10	10307524	10308523	9.66736e-05	-17.4813
		4	10197119	10197336	0.0270636	-17.5215
ENSBTAG00000012519	XDH	11	14184159	14185158	0.024659	-17.5358
		19	51368983	51369982	4.4781e-13	-17.5385
		26	44234400	44235399	0.00383281	-17.5714
ENSBTAG00000004259	HPCAL1	11	87302367	87303366	0.00023648	-17.5876
ENSBTAG00000010402	MYH9	5	74736012	74737011	0.00215517	-17.6203
		14	22566096	22567095	0.00660997	-17.6214
		17	51513265	51514264	0.0140853	-17.6387
ENSBTAG00000021286	SLC37A1	1	142871755	142872239	3.62762e-06	-17.6427
		6	109882518	109883023	0.000211338	-17.6667
ENSBTAG00000014922	ensembl	8	62010251	62011250	0.0392698	-17.6723
		29	33468361	33469360	0.0335234	-17.6763
		21	36653782	36654781	3.41082e-08	-17.678
ENSBTAG00000013725	RBSN	22	57200417	57201416	6.50509e-05	-17.7005
		4	25404673	25405672	0.0114674	-17.7197
		19	26367216	26368215	0.00193663	-17.7257
ENSBTAG00000002539	TRIOBP	5	109550917	109551916	0.000924924	-17.7266
		16	71087800	71088799	1.25246e-09	-17.7498
ENSBTAG00000002319	HMCN2	11	100587765	100588562	7.28836e-05	-17.7564
		11	105856577	105857576	0.00557299	-17.7614
		12	86399216	86400215	0.00155297	-17.7741
ENSBTAG00000012057	GIF	15	83047458	83048457	0.00194144	-17.7835
ENSBTAG00000006414	NUTF2	18	35364228	35365227	0.0486576	-17.818
		8	71653899	71654898	0.0353174	-17.8268
ENSBTAG00000044158	LDLRAD3	15	66641413	66642412	0.00648002	-17.8311
		19	55240676	55240740	0.00985033	-17.8384
ENSBTAG00000031941	PEPD	18	43818320	43819319	1.78053e-05	-17.8557
		24	4217221	4218220	0.00088497	-17.8862
ENSBTAG00000003030	KCNQ2	13	54203539	54203596	0.000323987	-17.9301
		2	72092410	72093409	0.00394649	-17.9357
ENSBTAG00000018033	PIP4K2A	13	23664270	23665269	5.71623e-08	-17.9575
		23	44123116	44123625	4.24734e-05	-17.9767
		10	100937917	100938916	0.00780462	-17.9772
ENSBTAG00000018901	CTIF	24	48517033	48518032	8.04014e-07	-17.9778
		5	6503012	6504011	0.0447588	-17.9823
ENSBTAG00000015988	MYH11	25	14212444	14213443	0.00156108	-17.987
ENSBTAG00000005557	AFDN	9	102339647	102340646	1.56474e-06	-18.0001
ENSBTAG00000010644	CHST11	5	68259071	68260070	0.0470911	-18.0042
ENSBTAG00000032558	TTC7A	11	29472586	29473585	0.000521244	-18.0326
ENSBTAG00000002175	SRPK2	4	46307675	46308674	0.0211324	-18.0376
ENSBTAG00000010477	TTC21A	22	12466597	12467596	0.000208169	-18.0509
ENSBTAG00000011007	TTYH2	19	57181441	57182440	8.78341e-06	-18.0678
ENSBTAG00000005514	TRIO	20	58753552	58754551	0.00275499	-18.0686
ENSBTAG00000014784	NT5DC2	22	48323139	48324138	4.8291e-07	-18.0798
ENSBTAG00000021916	MYL4	19	46299542	46300541	0.00787387	-18.1
ENSBTAG00000021941	ensembl	4	116946207	116947013	0.0395959	-18.104
		29	29741537	29742536	0.0352687	-18.1389
ENSBTAG00000001597	PITPNM2	17	52475966	52476965	0.000183399	-18.1737
		13	80789112	80790111	2.44147e-07	-18.1776
		10	88265908	88266907	0.0483442	-18.1824
		18	14687528	14688527	1.42163e-06	-18.1836
ENSBTAG00000007986	NSD2	6	116681155	116682154	6.17817e-07	-18.1892
		25	42055373	42056372	0.000602986	-18.1912
ENSBTAG00000030198	TMEM232	7	109650569	109651568	0.011785	-18.1919
ENSBTAG00000012291	TBC1D22A	5	117064484	117065483	0.000534921	-18.2064
		5	116791426	116792346	2.68227e-05	-18.2373
		3	9721360	9722359	0.000848255	-18.2379
ENSBTAG00000047055	ensembl	19	61974904	61974929	3.09833e-05	-18.2432
		23	48516156	48517155	1.7682e-09	-18.2817
		18	62233712	62234711	0.045763	-18.3057
		1	109427035	109427725	0.000202966	-18.3511
ENSBTAG00000000781	HIP1	25	33908112	33909111	1.4707e-05	-18.3919
		5	25434695	25435694	0.00383052	-18.3946
		13	6843450	6844449	0.00619238	-18.3956
ENSBTAG00000020119	RNF43	19	9362130	9363129	0.0427255	-18.4227
		18	38083828	38084827	0.00920515	-18.4447
ENSBTAG00000031252	CD82	15	74687900	74688899	0.00134581	-18.455
		13	24434744	24435450	0.0231155	-18.4689
		23	12527791	12528790	0.0470319	-18.4693
		15	23166994	23167993	0.000282382	-18.5558
ENSBTAG00000017318	TMEM178A	11	21981345	21981991	0.00444724	-18.5681
		29	37179045	37180044	0.0376238	-18.5795
		11	81787042	81788041	7.23139e-05	-18.5799
		12	15670048	15671047	0.00787387	-18.5931
		15	22706375	22707374	1.35358e-06	-18.6249
		20	71116021	71117020	3.46136e-07	-18.6367
ENSBTAG00000013697	CLASRP	18	52746397	52747396	0.000335464	-18.6504
		29	46221471	46221512	4.16649e-07	-18.6719
ENSBTAG00000031890	DOCK1	26	46687927	46688926	0.000698639	-18.6766
		19	59387066	59388065	5.85562e-06	-18.6842
		10	4194711	4195710	0.0400162	-18.743
		12	86052909	86053908	0.031811	-18.7698
ENSBTAG00000015487	KDM4B	7	19125809	19126808	5.25225e-05	-18.7762
ENSBTAG00000015976	PHF12	19	20283526	20284525	0.00327972	-18.7869
		22	7202833	7203832	0.000233816	-18.7889
ENSBTAG00000001619	SERINC5	10	11155940	11156939	0.0122341	-18.799
		29	674999	675998	0.0321965	-18.8031
ENSBTAG00000031890	DOCK1	26	46667856	46668855	0.000492358	-18.8365
		12	85096317	85097303	0.000856951	-18.8425
ENSBTAG00000030775	PCBP3	1	145606807	145607806	0.00102463	-18.8489
		22	55899971	55900415	0.000304736	-18.8553
ENSBTAG00000046957	DOK6	24	7429667	7430088	9.57304e-06	-18.8621
		23	43103687	43104686	0.0029826	-18.8932
ENSBTAG00000019024	JAZF1	4	68149051	68150050	0.00240244	-18.9185
		2	17788238	17789237	3.36623e-06	-18.9239
		29	48777484	48778412	6.14759e-06	-18.9572
ENSBTAG00000018777	ADCY5	1	67711010	67712009	0.0353244	-18.9841
		22	57837255	57838254	9.74737e-05	-18.9891
		25	41577050	41578049	0.000281161	-19.0112
		25	38841778	38842777	0.00409425	-19.0257
		3	26775944	26776943	2.29539e-05	-19.0419
		28	26773515	26774514	0.00527539	-19.0459
ENSBTAG00000003169	FBXO24	25	35965638	35965643	0.000320172	-19.0473
		6	117500765	117501764	0.000182379	-19.0481
ENSBTAG00000017306	AKNA	8	103464536	103465535	0.00455635	-19.0494
		10	17431762	17432761	0.00349729	-19.051
ENSBTAG00000003610	DENND1A	11	94638005	94639004	7.37378e-05	-19.0681
ENSBTAG00000011573	ENPP6	27	14756386	14757385	0.0016232	-19.0731
ENSBTAG00000047491	CACNA1S	16	79616514	79616644	0.000492857	-19.0963
		12	82013431	82014430	0.0261994	-19.0968
ENSBTAG00000019908	CUL9	23	16799173	16800172	0.0464655	-19.105
ENSBTAG00000024888	PDE5A	6	5866994	5867993	0.00299748	-19.1129
		1	3206394	3207393	0.00163285	-19.1189
		24	19173614	19174613	0.000576303	-19.1205
ENSBTAG00000018810	THBS2	9	103165046	103166045	0.000200319	-19.1415
		7	40357215	40358214	2.28477e-16	-19.1563
ENSBTAG00000000395	ADAMTS20	5	37116494	37117493	2.2876e-05	-19.1632
		16	350198	351197	0.000308206	-19.17
		26	51051924	51052728	2.80685e-06	-19.1938
		15	46742236	46743235	0.0209735	-19.2111
		22	59036065	59037064	0.00801049	-19.2394
		18	53398599	53399149	0.00115049	-19.2458
ENSBTAG00000018020	GNAT1	22	50154160	50155159	4.44062e-18	-19.2564
		28	18942127	18943126	3.61682e-26	-19.2628
		4	85403084	85403299	0.00351158	-19.2639
		21	568364	569363	0.00419464	-19.2873
		15	30138786	30139785	0.0488927	-19.298
ENSBTAG00000015939	PVRL1	15	30214188	30215187	1.79429e-11	-19.3011
ENSBTAG00000017096	ERICH1	21	500426	501425	0.00314346	-19.3276
ENSBTAG00000020817	B3GAT2	9	10064871	10065870	0.00103915	-19.3396
ENSBTAG00000013114	ZMYND8	13	75809813	75810393	0.0022692	-19.3523
		4	95350878	95351877	4.38122e-06	-19.4032
		25	29682473	29683472	0.0199327	-19.4104
		14	6928152	6929151	0.00238612	-19.4224
		19	53854304	53855303	0.000213445	-19.4393
		14	40115552	40116551	0.0363131	-19.4409
		6	44335340	44336339	0.0280372	-19.4413
		6	116610043	116610894	3.82746e-07	-19.4638
		11	106698841	106699840	0.000418052	-19.5259
		16	28795849	28796848	1.31386e-05	-19.5329
ENSBTAG00000046364	ensembl	21	69691768	69692767	1.04916e-07	-19.5517
		3	59317633	59318632	0.0397629	-19.5661
ENSBTAG00000002883	RPTOR	19	51706919	51707918	0.038123	-19.5853
ENSBTAG00000001735	ADAM11	19	44499015	44500014	2.16495e-06	-19.5891
ENSBTAG00000025502	CNMD	12	11069645	11070644	0.00620352	-19.6215
ENSBTAG00000017716	BEGAIN	21	65437851	65438850	3.63854e-07	-19.6234
		21	65701413	65702412	0.00084462	-19.6487
ENSBTAG00000004727	PAQR4	25	2380303	2381302	0.00671856	-19.667
ENSBTAG00000019745	LMF1	25	768957	769956	0.00444724	-19.7114
ENSBTAG00000001957	TRMT11	9	25254631	25255630	0.0499264	-19.7342
ENSBTAG00000003510	MMRN2	28	41556329	41557328	0.00035359	-19.735
ENSBTAG00000039190	SLC9A5	18	34884635	34885634	3.03256e-06	-19.7475
		23	50500791	50501790	2.08432e-05	-19.856
ENSBTAG00000018912	ARHGEF1	18	51341400	51342399	0.00269314	-19.8652
		5	30842331	30843330	1.34813e-09	-19.8683
		19	58629715	58630714	0.000221322	-19.9067
ENSBTAG00000024888	PDE5A	6	7009001	7010000	2.26133e-11	-19.9166
		4	117471685	117472684	2.62181e-08	-19.9369
		13	73587787	73588786	0.00101366	-19.9529
ENSBTAG00000004791	DSCR3	1	149462853	149463852	0.00643123	-20.0151
		19	49274689	49275688	1.42169e-05	-20.0358
		20	11254690	11255078	0.0272457	-20.0813
		3	57534287	57535286	0.000160413	-20.0943
		10	3740556	3741555	0.000782925	-20.1335
ENSBTAG00000005933	CTNNBIP1	16	43672426	43673425	6.92254e-11	-20.1406
ENSBTAG00000017136	SSTR2	19	58153739	58154738	8.72234e-07	-20.1896
		17	17699613	17700612	0.000521244	-20.2542
		23	51780409	51781408	0.0153547	-20.2754
ENSBTAG00000021807	TAC3	5	56413351	56414350	8.73656e-07	-20.2777
		15	5925091	5926090	6.35943e-05	-20.288
		1	79290998	79291997	6.47157e-05	-20.2929
ENSBTAG00000020540	TMEM198	2	107476972	107477095	1.25705e-07	-20.3335
		6	110343901	110344900	0.000249262	-20.3963
ENSBTAG00000013914	GATB	17	6028885	6029884	0.0394222	-20.4002
ENSBTAG00000002564	DLG4	19	26920616	26921590	0.000249262	-20.4673
ENSBTAG00000014749	ZIC4	1	120911419	120912418	0.000388722	-20.4675
		20	46992537	46993536	0.0101993	-20.4717
ENSBTAG00000017746	SLIT3	20	483682	484681	0.0186713	-20.4771
		4	114283491	114284490	0.000332608	-20.4921
		17	69245025	69246024	4.87309e-18	-20.4942
		24	34045513	34046512	1.55225e-05	-20.5196
		13	77641740	77642739	0.000116607	-20.5199
ENSBTAG00000009665	UTRN	9	81659152	81660151	0.0347599	-20.561
ENSBTAG00000009780	GTF2I	25	32785786	32786672	0.000383756	-20.5632
ENSBTAG00000019065	EEPD1	4	61053795	61054460	0.0160142	-20.5673
ENSBTAG00000043963	FHDC1	17	4690893	4691892	8.76765e-07	-20.5713
		29	48882964	48883963	0.00359075	-20.6081
		16	70864392	70865391	2.36334e-05	-20.6186
ENSBTAG00000011742	TNIK	1	96239829	96240828	0.00801049	-20.6196
ENSBTAG00000016818	ensembl	2	122247618	122248617	0.00290847	-20.6364
		8	81619418	81620417	5.49525e-12	-20.7293
ENSBTAG00000014749	ZIC4	1	120917420	120918419	2.95601e-08	-20.746
ENSBTAG00000011692	C16orf45	25	13981733	13982030	0.000616333	-20.7656
		23	14812329	14813328	0.000214303	-20.7993
ENSBTAG00000016294	ZNF438	13	34261144	34262143	0.00444724	-20.8462
ENSBTAG00000008597	SLC45A4	14	2714207	2715206	1.07295e-10	-20.847
		11	4168654	4169653	0.0223952	-20.8817
		3	109092994	109093993	0.00158819	-20.9342
ENSBTAG00000040190	CCDC88B	29	42639235	42640234	1.94791e-05	-20.9404
		27	27417456	27418455	0.0200136	-20.9689
ENSBTAG00000008897	BIN2	5	28477976	28478975	0.00268541	-20.9722
ENSBTAG00000018257	APIP	15	65413425	65414424	0.0337832	-20.9738
ENSBTAG00000013790	MAP3K1	20	22388464	22389463	0.000251604	-20.9838
ENSBTAG00000010534	MPRIP	19	35019266	35020265	0.00173109	-21.0009
ENSBTAG00000005711	ensembl	6	114914992	114915991	3.41082e-08	-21.0074
		12	35294691	35295690	6.88345e-07	-21.0431
		12	27217516	27218515	0.000948833	-21.0673
		9	95310694	95311693	0.000137042	-21.1224
ENSBTAG00000004664	ensembl	11	98930754	98931753	0.00302561	-21.1398
		8	97220812	97221811	0.00546545	-21.1449
ENSBTAG00000011478	ELP6	22	52147451	52148450	0.0115018	-21.1765
ENSBTAG00000000746	KAT2B	1	157329918	157330917	2.34686e-05	-21.1984
		18	52923989	52924988	6.37324e-08	-21.2028
		16	25452316	25453315	0.0013077	-21.2191
		20	62790675	62791674	4.21479e-06	-21.2232
ENSBTAG00000010590	FAM118A	5	115722250	115723249	5.60832e-08	-21.2358
		17	18957619	18958618	0.0230339	-21.2689
ENSBTAG00000024137	PTCH2	3	101185352	101186351	0.00137418	-21.2855
ENSBTAG00000010855	ANKK1	15	23953525	23954336	0.0392698	-21.3047
ENSBTAG00000011706	TNR	16	56569203	56570202	0.000900032	-21.3171
		18	13588916	13589915	9.21632e-09	-21.3948
		15	50600706	50601705	0.000790347	-21.4023
		11	5729126	5730125	0.0196187	-21.4389
		19	45423136	45424135	0.000720348	-21.4467
		17	73065447	73065653	2.34686e-05	-21.4576
		10	87975520	87975956	0.0178705	-21.4721
		4	112460281	112461009	5.35607e-07	-21.4758
		8	46223591	46224590	3.15069e-05	-21.5036
ENSBTAG00000037949	ensembl	23	25150768	25151767	0.00110688	-21.5331
ENSBTAG00000046333	ensembl	6	24975730	24976729	4.56527e-07	-21.5377
ENSBTAG00000011882	SLC24A3	13	39003988	39004987	0.00273371	-21.557
		7	51954894	51955893	4.86955e-05	-21.6088
		21	56937693	56938322	0.00221041	-21.6257
ENSBTAG00000014530	NTNG1	3	36019632	36020631	4.18614e-06	-21.6654
ENSBTAG00000011092	KNDC1	26	50648804	50649803	0.000382087	-21.673
		22	17085801	17086130	0.00096174	-21.6942
		X	138806195	138807194	7.81455e-05	-21.7184
ENSBTAG00000010692	SND1	4	92290598	92290734	0.000323276	-21.7734
		19	8280595	8281594	0.0149741	-21.9423
		18	11570075	11571074	0.00314804	-21.9548
		9	49001	50000	0.00839009	-21.9586
		18	11995855	11996854	7.08881e-06	-21.9796
		4	118867022	118868021	1.26362e-13	-21.984
		12	35401828	35402282	1.64725e-09	-22.0127
ENSBTAG00000002591	GLTP	17	63386260	63386427	0.0056065	-22.0142
		27	29662644	29663643	5.95197e-05	-22.0588
ENSBTAG00000013644	SLC22A8	29	41322833	41323832	0.000900032	-22.0778
		1	147555337	147556336	5.23647e-06	-22.1019
		4	8426743	8427742	2.84623e-08	-22.1168
		24	4848458	4848637	0.00275499	-22.1477
		13	60489499	60490498	0.0217547	-22.1517
		10	5307149	5308148	0.0119784	-22.1563
ENSBTAG00000007233	WDR25	21	65285741	65286740	0.0247967	-22.1644
ENSBTAG00000023891	RBM20	26	31217928	31218865	0.000666124	-22.2078
ENSBTAG00000009181	INPP5A	26	50993900	50994899	3.80173e-05	-22.2385
		10	101275759	101276758	0.000176014	-22.2443
ENSBTAG00000007520	MAPRE2	24	21879763	21880762	4.24972e-06	-22.3115
		1	127656334	127657333	0.00203764	-22.3142
		6	20159098	20160097	0.00015474	-22.3554
ENSBTAG00000046900	ensembl	17	71462009	71463008	8.98126e-05	-22.3721
ENSBTAG00000012858	NT5C2	26	23830082	23831081	0.000156911	-22.389
		X	133692956	133693955	7.46946e-05	-22.4171
ENSBTAG00000003012	TRAF1	8	110309650	110310649	2.73132e-05	-22.4296
		17	60546315	60547314	1.76103e-06	-22.6153
ENSBTAG00000012945	PDE6A	7	61249530	61250529	0.00926458	-22.627
ENSBTAG00000046973	ensembl	15	82633424	82633445	1.91323e-06	-22.6334
		17	2951805	2952804	0.000151469	-22.6412
ENSBTAG00000006877	MMP16	14	74637420	74638419	0.00688831	-22.6871
ENSBTAG00000017892	ensembl	3	106315105	106315470	0.00010601	-22.7174
		21	11047249	11048248	1.97721e-05	-22.7632
		22	16001186	16002185	0.0404105	-22.7667
		29	5309213	5310212	0.00112406	-22.7738
		13	61561891	61562890	2.66348e-07	-22.7954
		12	83560638	83561637	9.69223e-06	-22.8034
		29	42681218	42681518	0.0445342	-22.8172
		5	118168082	118169081	1.02343e-07	-22.8477
ENSBTAG00000014926	SNAPC2	7	16676618	16677617	9.2279e-16	-22.9471
		13	69477513	69478512	8.61172e-10	-22.9559
		2	66606501	66607500	0.000313745	-22.9884
		1	40392035	40393034	0.0106183	-23.0405
ENSBTAG00000007703	NMT2	13	29704580	29705579	0.00920515	-23.1327
ENSBTAG00000019280	CRYBB1	17	66259009	66260008	0.0096733	-23.1728
		10	87236677	87237676	0.00315816	-23.1949
		10	88417886	88418885	5.55069e-05	-23.216
		13	62062838	62063837	2.16001e-20	-23.2656
		13	78257498	78258497	0.000138012	-23.269
ENSBTAG00000000746	KAT2B	1	157336918	157337917	4.19707e-07	-23.2971
ENSBTAG00000010416	RIN3	21	57294262	57294432	6.78356e-05	-23.308
		27	6566838	6567837	0.00010401	-23.3099
		X	136731561	136732560	0.000657369	-23.3786
ENSBTAG00000002974	FMO2	16	38784429	38785428	0.000613589	-23.3851
ENSBTAG00000005568	FRMPD2	28	42634227	42635226	1.08061e-05	-23.394
		8	53105724	53106723	0.00149209	-23.4985
		3	82819001	82820000	3.8057e-09	-23.5311
ENSBTAG00000020799	EXOC6B	11	11940798	11941797	0.00298474	-23.5759
ENSBTAG00000005371	DPAGT1	15	29680790	29681789	2.00688e-50	-23.6707
		2	94710100	94711099	3.19542e-07	-23.6844
		18	6340399	6341398	4.1937e-05	-23.7161
		29	16725799	16726798	0.00563527	-23.7404
ENSBTAG00000013306	ZBTB7C	24	47700183	47701182	0.0371803	-23.7486
		3	120793966	120794454	6.16703e-06	-23.8195
ENSBTAG00000006569	SEZ6L	17	66028105	66028145	4.24972e-06	-23.8352
		25	29918633	29919632	0.0269168	-23.8498
ENSBTAG00000004165	CLYBL	12	76490970	76491969	0.00373378	-23.8963
ENSBTAG00000008553	B4GALNT3	5	107429139	107430138	0.00320351	-23.9055
		5	105935847	105936846	0.00288259	-23.9998
ENSBTAG00000021556	RANBP9	23	43016492	43017491	0.02203	-24.0599
		9	92110713	92111712	0.00358592	-24.1463
ENSBTAG00000017921	NELFA	6	116639448	116640147	3.52177e-09	-24.2349
		13	62915927	62916926	1.07722e-05	-24.2564
		20	20400643	20401642	1.0624e-06	-24.2834
		13	80996220	80997219	0.0156308	-24.3326
ENSBTAG00000014843	COPB2	1	129706814	129707813	7.08593e-17	-24.4844
ENSBTAG00000017505	PAXIP1	4	116915006	116916005	4.69804e-08	-24.4892
ENSBTAG00000016005	PPP3CA	6	23634131	23635130	0.0108739	-24.5055
ENSBTAG00000021372	SEPT11	6	91857130	91858129	4.17406e-05	-24.5804
ENSBTAG00000020346	CCDC92	17	51781207	51782206	1.68893e-05	-24.6768
ENSBTAG00000013989	C11orf63	15	33548330	33549329	2.02466e-05	-24.681
		12	15723047	15724046	0.00096428	-24.7229
ENSBTAG00000014377	CHD3	19	27578963	27579962	3.30994e-06	-24.7447
ENSBTAG00000021484	TSPAN18	15	74851076	74852075	4.43488e-05	-24.8277
		27	32563647	32564646	1.10263e-05	-24.8715
		12	24743279	24744278	0.000478642	-24.8912
		29	7583332	7584331	0.000251604	-24.9283
		27	1843454	1844453	0.000173754	-24.9423
		17	52608884	52609883	3.19591e-08	-24.9474
ENSBTAG00000018229	NFIX	7	12548055	12548566	0.0280838	-24.9479
ENSBTAG00000020793	KCNA4	15	60732241	60733240	0.0134234	-24.9538
ENSBTAG00000000575	TNC	8	104229398	104230397	1.89968e-05	-24.9575
ENSBTAG00000015374	COL22A1	14	4287449	4287823	0.000472496	-24.9622
ENSBTAG00000001619	SERINC5	10	11156940	11157126	0.000482204	-25.0092
ENSBTAG00000027841	ensembl	X	136676866	136677865	0.0217812	-25.0281
		2	23091387	23092386	0.00387881	-25.0362
ENSBTAG00000013300	KCNMA1	28	33051179	33052178	3.39865e-06	-25.0469
		5	98273130	98274129	0.0198591	-25.1018
		19	63049392	63050391	0.00227217	-25.1495
		18	32245434	32245845	0.0319308	-25.1765
		15	26629540	26630258	0.00357693	-25.3604
		26	9679320	9680319	0.00115356	-25.3611
ENSBTAG00000008877	APBA1	8	45664077	45665076	0.00196826	-25.3859
		3	92485007	92486006	2.2397e-05	-25.3947
ENSBTAG00000020797	CABLES2	13	54860761	54861760	5.02829e-05	-25.4089
ENSBTAG00000012945	PDE6A	7	61195510	61196509	0.000274978	-25.4527
		26	12542900	12543899	0.000212772	-25.4611
ENSBTAG00000005340	SERGEF	15	34561775	34562774	0.0003757	-25.4716
ENSBTAG00000005469	CCAR2	8	69919844	69920398	0.000259225	-25.5616
		19	56417905	56418904	0.00114311	-25.614
		17	60425960	60426959	0.00457649	-25.6692
		6	65578810	65579809	2.93735e-06	-25.7136
		18	51068384	51069383	0.000313097	-25.7701
		13	61982775	61983604	3.38449e-07	-25.7746
		15	33848167	33849166	0.00192102	-25.7839
		25	29684473	29685472	0.00011152	-25.793
		25	42182439	42183438	6.04099e-10	-25.8161
		23	24985109	24986108	0.00750567	-25.8197
		28	3822700	3823699	9.40783e-07	-25.8674
ENSBTAG00000003275	ensembl	27	36607424	36608423	5.44014e-07	-26.0011
ENSBTAG00000010524	BCKDK	25	27213709	27214708	9.03652e-07	-26.017
		1	133493861	133494860	0.000156911	-26.0231
		9	32322398	32323397	0.00072413	-26.058
		3	107875997	107876996	1.06203e-07	-26.0971
		4	114925148	114925685	6.68289e-08	-26.197
		13	11807472	11808471	1.43611e-06	-26.2041
ENSBTAG00000019094	NLE1	19	14956784	14957783	6.1194e-09	-26.2577
ENSBTAG00000015894	WWOX	18	5321808	5322807	2.94066e-05	-26.2598
ENSBTAG00000025450	SYNE2	10	76326652	76327651	0.000707465	-26.2759
		22	15889036	15890035	4.165e-13	-26.3009
		18	39709032	39710031	2.88258e-05	-26.4433
		14	63952468	63953467	1.24948e-10	-26.4442
ENSBTAG00000021306	CHRDL2	15	54024355	54025354	6.82131e-05	-26.4617
		24	58663021	58664020	1.31362e-05	-26.4664
		9	11978854	11979853	0.000770617	-26.516
		26	48868019	48869018	1.0894e-05	-26.5694
ENSBTAG00000008718	WBSCR17	25	29561505	29562504	5.50147e-05	-26.6017
ENSBTAG00000000793	LAMC2	16	64253392	64254391	0.000125398	-26.6239
ENSBTAG00000018658	TNRC6C	19	54070947	54071946	0.00364752	-26.7073
		19	7560192	7561191	0.000324072	-26.7073
		5	73876754	73877644	0.00734124	-26.7628
		9	99331958	99332957	1.79878e-05	-26.7972
ENSBTAG00000009036	SUPT6H	19	20114123	20115122	6.50137e-06	-26.9011
		12	10779625	10780624	0.000201288	-26.9126
ENSBTAG00000011802	COL6A1	1	145678335	145679334	0.000384654	-26.943
ENSBTAG00000040106	CHADL	5	112389800	112390799	2.54127e-06	-27.0207
ENSBTAG00000018644	PDZRN3	22	28344059	28345058	4.4636e-12	-27.0779
		5	114948115	114949114	0.000808692	-27.2038
		16	65200594	65201593	1.61033e-06	-27.3109
		17	73096336	73096929	9.62219e-06	-27.3733
		25	33357765	33358086	9.94665e-05	-27.3984
		3	64393360	64394359	1.27169e-05	-27.5717
		4	43270436	43271435	0.000197043	-27.9488
ENSBTAG00000016006	ANKRD11	18	14337738	14338737	8.35496e-11	-28.1112
ENSBTAG00000011416	ARHGEF39	8	59838053	59839052	0.00686504	-28.1797
		15	83765833	83766832	0.0033811	-28.2693
ENSBTAG00000000207	PUDP	X	135678318	135679317	1.36844e-17	-28.2793
ENSBTAG00000018996	PARK2	9	97374152	97375151	1.8101e-09	-28.2814
		16	27197318	27198317	2.03577e-13	-28.4222
		19	54706237	54707236	0.000709745	-28.4609
		2	110105325	110106324	0.00238656	-28.545
ENSBTAG00000015307	FBN2	7	25485448	25486447	6.09019e-18	-28.6097
		14	7033843	7034842	8.59261e-06	-28.7138
ENSBTAG00000021128	ADD1	6	115864019	115864535	1.81718e-09	-28.8184
		15	75719419	75720286	1.17319e-12	-29.1486
		27	30099829	30100828	1.54402e-11	-29.3047
		13	75572523	75573522	2.03775e-08	-29.3791
		11	86311659	86312658	5.22317e-07	-29.4502
ENSBTAG00000005711	ensembl	6	115288891	115289890	0.00527484	-29.5466
ENSBTAG00000024199	KMT2C	4	114753423	114754422	3.19591e-08	-29.549
ENSBTAG00000044184	TUBGCP3	12	86204869	86204909	1.92632e-11	-29.7335
		16	26631096	26631227	1.23271e-11	-29.7573
		3	116077979	116078978	1.07722e-05	-29.8754
		6	116413052	116414051	5.88401e-07	-29.966
		10	16458059	16459058	0.000212098	-30.3466
ENSBTAG00000002391	TGFB1I1	25	27502370	27503369	3.87775e-07	-30.3819
		26	25342552	25343551	0.00365066	-30.4425
		6	117170681	117171680	2.96198e-12	-30.5236
		21	69799211	69800210	4.26473e-07	-30.5765
		29	40825587	40826586	7.14093e-05	-30.8003
ENSBTAG00000019967	RASA3	12	86976773	86977772	2.30596e-24	-31.0117
		3	98500743	98501742	4.0042e-09	-31.0952
ENSBTAG00000022294	FADS1	29	40250171	40251170	7.35614e-09	-31.1261
		3	105523441	105524440	0.000117802	-31.3913
		9	90768611	90769610	0.00268131	-31.4734
		7	11453561	11454560	5.57722e-20	-31.8498
		14	48240617	48241616	0.000227583	-31.8888
		18	6412395	6412635	3.97291e-10	-31.9902
		18	56273441	56274440	4.05482e-06	-32.0574
		23	17794993	17795992	3.90694e-05	-32.1239
		18	19064066	19065065	0.00057034	-32.2201
		8	111414192	111415191	3.8069e-19	-32.3034
ENSBTAG00000019714	DAZAP1	7	43835660	43836659	2.1812e-10	-32.6934
		11	88743688	88744687	6.86816e-07	-33.0496
ENSBTAG00000008301	WNK2	8	84667454	84668453	3.13036e-05	-33.0929
		23	17960432	17961431	3.78238e-09	-33.8895
ENSBTAG00000040190	CCDC88B	29	42634235	42635234	8.62247e-19	-34.0494
ENSBTAG00000011571	ACIN1	10	21772349	21773348	1.96324e-05	-34.3504
		24	1376356	1377355	6.47083e-11	-34.3723
		26	13431504	13431654	1.03718e-10	-34.6141
		9	40948458	40949457	0.000114791	-34.6218
ENSBTAG00000002203	NDUFS2	3	8294394	8295393	1.86815e-13	-34.63
ENSBTAG00000000656	NFATC1	24	809795	810794	1.68893e-05	-34.6625
ENSBTAG00000021547	CFAP57	3	102804702	102805701	2.19321e-09	-35.1427
ENSBTAG00000007519	ADAR	3	15976441	15977440	2.90257e-10	-35.2239
ENSBTAG00000013169	LCMT1	25	22704311	22705310	1.48328e-14	-35.2548
		13	32503242	32504241	5.05779e-05	-35.8362
		19	29027092	29028091	2.8868e-11	-35.9524
		17	6364560	6365559	3.02756e-09	-36.0529
		15	47524732	47525731	5.92177e-06	-36.1495
		1	153448122	153449121	6.10287e-46	-36.7219
ENSBTAG00000018112	TBL1Y	X	133365651	133366650	1.60185e-06	-36.9332
		11	105630640	105631639	1.66292e-07	-38.3477
		13	69152023	69153022	7.31094e-07	-38.888
		11	103673296	103674295	5.3376e-24	-39.3741
		18	27314958	27315957	1.0724e-15	-39.5638
		16	75423659	75424658	3.09126e-12	-40.7689
		25	2714764	2715763	1.50578e-37	-41.2131
ENSBTAG00000006965	NLRP8	18	63464946	63465945	2.72806e-14	-42.3024
		7	110000873	110001796	2.82601e-23	-42.4597
ENSBTAG00000005533	PPP2R5D	23	16650595	16651594	1.11733e-18	-44.0966
		6	106737046	106737436	7.8363e-18	-52.1692
ENSBTAG00000006260	KIAA1614	16	62077559	62077961	3.49869e-27	-54.4806
		2	115599462	115600461	5.62162e-29	-59.7974
ENSBTAG00000021219	SEPT1	25	26562130	26563129	5.80649e-36	-67.1548
